# Supplementary material for: 2-(2,4-Dichloro­phen­yl)-2-oxoethyl 4-meth­oxy­benzoate
Source: Acta Crystallogr Sect E Struct Rep Online. 2011 Nov 19;67(Pt 12):o3379. doi: 10.1107/S1600536811048720 (PMC3239022; doi:10.1107/S1600536811048720)
Supplement: Supplementary file 2 [file e-67-o3379-Isup2.hkl]

# 
# h,k,l, Fc-squared, Fo-squared, sigma(Fo-squared) and status flag 
# 
data_I
_shelx_title ' 1sco_0m in P2(1)/c (100K)' 
_shelx_refln_list_code          4 
_shelx_F_calc_maximum      201.25 
_exptl_crystal_F_000       696.00 
_reflns_d_resolution_high  0.6173 
 
loop_ 
 _symmetry_equiv_pos_as_xyz 
 'x, y, z' 
 '-x, y+1/2, -z+1/2' 
 '-x, -y, -z' 
 'x, -y-1/2, z-1/2' 
 
_cell_length_a     9.0508 
_cell_length_b     7.0846 
_cell_length_c    23.3337 
_cell_angle_alpha  90.000 
_cell_angle_beta  102.509 
_cell_angle_gamma  90.000 
 
_shelx_F_squared_multiplier     1.000 
 
loop_ 
 _refln_index_h 
 _refln_index_k 
 _refln_index_l 
 _refln_F_squared_calc 
 _refln_F_squared_meas 
 _refln_F_squared_sigma 
 _refln_observed_status 
   1   0   0      211.75      208.56      5.60 o 
   2   0   0      840.23      819.81     17.57 o 
   3   0   0    20736.27    20416.15    197.06 o 
   4   0   0      763.63      856.98     10.86 o 
   5   0   0      168.30      184.11      4.65 o 
   6   0   0     2431.11     2392.54     23.86 o 
   7   0   0       95.08       75.55      5.88 o 
   8   0   0      979.54     1008.54     24.26 o 
   9   0   0     1050.91      993.36     25.79 o 
  10   0   0      163.22      176.49     13.22 o 
  11   0   0        5.69        3.96      6.07 o 
  12   0   0      388.79      421.94     24.01 o 
  13   0   0      119.49      125.52     13.67 o 
  14   0   0       23.28       28.08     11.48 o 
   1   1   0      457.59      498.32      6.39 o 
   2   1   0     1739.79     1788.70     17.64 o 
   3   1   0     3835.55     3885.20     29.20 o 
   4   1   0      133.33      159.33      3.47 o 
   5   1   0        0.21       -1.54      1.54 o 
   6   1   0      108.98       99.58      3.68 o 
   7   1   0       17.98       29.83      2.60 o 
   8   1   0       21.77       19.02      3.64 o 
   9   1   0      286.86      303.21      9.97 o 
  10   1   0      329.03      333.81     10.88 o 
  11   1   0      174.30      161.47      9.62 o 
  12   1   0      104.83      104.89      8.59 o 
  13   1   0       39.06       32.73      9.52 o 
  14   1   0        3.96        6.12      5.86 o 
   0   2   0      124.37      132.99      4.13 o 
   1   2   0      691.19      732.59      8.65 o 
   2   2   0       79.19       67.46      3.29 o 
   3   2   0      160.61      147.11      3.50 o 
   4   2   0       45.57       56.25      2.54 o 
   5   2   0       45.34       73.70      3.14 o 
   6   2   0      208.60      212.64      8.58 o 
   7   2   0       18.56       15.15      2.31 o 
   8   2   0        8.32        4.53      3.52 o 
   9   2   0      333.65      333.30      8.85 o 
  10   2   0       36.36       36.90      4.33 o 
  11   2   0       56.56       51.18     10.45 o 
  12   2   0       44.31       57.89      7.82 o 
  13   2   0       22.29       30.10      6.91 o 
  14   2   0        0.73        8.41      7.90 o 
   1   3   0      946.97     1037.09     15.05 o 
   2   3   0      167.64      193.92      4.39 o 
   3   3   0       22.66       42.89      3.72 o 
   4   3   0      290.40      337.29      6.36 o 
   5   3   0       26.60       29.97      2.26 o 
   6   3   0      209.29      244.59     16.07 o 
   7   3   0      279.55      312.52     22.61 o 
   8   3   0       10.70       11.88      3.17 o 
   9   3   0      341.76      325.69     10.23 o 
  10   3   0       25.81       18.58      4.13 o 
  11   3   0        4.27        7.03      5.07 o 
  12   3   0      242.19      249.41     31.18 o 
  13   3   0       15.14       14.10     22.41 o 
   0   4   0     4122.44     4486.86     48.52 o 
   1   4   0     3003.06     3197.89     27.79 o 
   2   4   0     2279.51     2311.16     21.74 o 
   3   4   0       18.82       22.80      4.23 o 
   4   4   0     1240.74     1230.00     14.77 o 
   5   4   0     1144.22     1169.98     17.00 o 
   6   4   0       30.65       32.84      4.69 o 
   7   4   0      250.57      265.12     10.08 o 
   8   4   0        1.52        1.17      3.92 o 
   9   4   0        0.87        6.57      5.21 o 
  10   4   0      337.83      345.14     15.32 o 
  11   4   0        1.46       -3.61      7.21 o 
  12   4   0      193.03      221.38     18.61 o 
  13   4   0        2.05        2.93      7.33 o 
   1   5   0       82.43       80.75      6.08 o 
   2   5   0      897.71      827.99     11.70 o 
   3   5   0     1215.60     1236.88     20.27 o 
   4   5   0      237.39      358.08     32.87 o 
   5   5   0       77.26       97.70     10.49 o 
   6   5   0       53.92       51.98      6.34 o 
   7   5   0       26.78       16.77      5.09 o 
   8   5   0      323.92      333.69     12.91 o 
   9   5   0       53.38       55.09      7.68 o 
  10   5   0       96.89       93.46     10.56 o 
  11   5   0       10.78        4.65      8.34 o 
  12   5   0      127.82      145.41     21.17 o 
   0   6   0      116.19      167.94     19.87 o 
   1   6   0      136.85      143.08      7.34 o 
   2   6   0       33.14       27.70      9.81 o 
   3   6   0      162.78      234.39     20.67 o 
   4   6   0      143.90      147.26      9.36 o 
   5   6   0       56.15       71.68     11.09 o 
   6   6   0        0.50       -5.37      5.37 o 
   7   6   0       35.80       45.68      6.64 o 
   8   6   0       21.69       15.76      5.57 o 
   9   6   0        6.30        9.64      5.67 o 
  10   6   0        0.54       -1.80      6.16 o 
  11   6   0       13.97        6.42     10.88 o 
  12   6   0       79.24       57.10     11.96 o 
   1   7   0     1212.43     1190.38     26.82 o 
   2   7   0     1307.74     1231.33     81.58 o 
   3   7   0       61.04       86.04     19.28 o 
   4   7   0       20.42       30.24      6.71 o 
   5   7   0       62.63       62.78      9.12 o 
   6   7   0      159.80      156.51     13.53 o 
   7   7   0       52.27       46.90      7.14 o 
   8   7   0      307.89      336.98     24.68 o 
   9   7   0       74.19       48.92      7.93 o 
  10   7   0       54.31       54.64     12.53 o 
  11   7   0       89.62       73.92     13.21 o 
   0   8   0     1011.72     1019.83     48.07 o 
   1   8   0       78.01      108.27     14.83 o 
   2   8   0       19.49        1.70      8.34 o 
   3   8   0     1891.44     1905.73     33.04 o 
   4   8   0      110.69      126.14     11.92 o 
   5   8   0       12.45       14.24     11.56 o 
   6   8   0     1109.05     1170.25     33.04 o 
   7   8   0       78.10       48.47      8.26 o 
   8   8   0        4.79        2.48      5.71 o 
   9   8   0      320.42      350.36     16.44 o 
  10   8   0        0.01       -0.82      5.40 o 
   1   9   0      336.67      354.95     22.01 o 
   2   9   0        0.66       21.06      8.90 o 
   3   9   0      311.31      285.33     52.00 o 
   4   9   0       79.05       79.01     12.84 o 
   5   9   0        1.53        4.54      6.59 o 
   6   9   0       67.47       78.52     13.69 o 
   7   9   0       94.70      111.83     13.81 o 
   8   9   0        0.22       -0.76      6.23 o 
   0  10   0        1.64        8.49     13.61 o 
   1  10   0       71.54       67.40     13.80 o 
   2  10   0        7.77        6.76      8.85 o 
   3  10   0        2.24       12.53     10.10 o 
   4  10   0        5.66        0.74     11.65 o 
   5  10   0       32.48       42.12     16.65 o 
   6  10   0        8.94        4.76     14.33 o 
   7  10   0       52.53       57.51     19.82 o 
   1  11   0       80.81       87.64     15.56 o 
   2  11   0      102.14      111.54     21.03 o 
   3  11   0        0.52       -2.88     13.00 o 
   4  11   0      123.42      112.14     25.74 o 
 -14   1   1       12.56        5.24      8.29 o 
 -13   1   1       12.11       13.98      6.79 o 
 -12   1   1      206.97      210.09     11.30 o 
 -11   1   1       48.34       47.73      6.20 o 
 -10   1   1       32.33       26.84      4.74 o 
  -9   1   1     1034.80     1030.35     18.35 o 
  -8   1   1       65.63       61.39      3.84 o 
  -7   1   1      153.09      143.81      4.93 o 
  -6   1   1      565.87      578.55      7.01 o 
  -5   1   1      480.12      468.04      5.75 o 
  -4   1   1      436.67      530.84      6.05 o 
  -3   1   1     3796.21     4078.49     31.14 o 
  -2   1   1       39.01       48.43      2.44 o 
  -1   1   1      338.00      346.27      8.72 o 
   0   1   1       11.26        8.58      1.76 o 
   1   1   1     2925.70     3172.12     48.75 o 
   2   1   1    15039.49    15221.27    298.90 o 
   3   1   1     1565.04     1771.11     17.52 o 
   4   1   1      780.46      843.08      8.57 o 
   5   1   1     3142.31     3114.21     21.64 o 
   6   1   1       87.28       76.06      3.53 o 
   7   1   1        2.45        3.54      1.86 o 
   8   1   1     1149.06     1136.64     15.57 o 
   9   1   1       61.93       68.90      8.60 o 
  10   1   1        1.50       -3.30      3.30 o 
  11   1   1      350.80      382.37     14.19 o 
  12   1   1        9.93        0.46      5.32 o 
  13   1   1       66.88       73.06      8.72 o 
  14   1   1      116.74      112.17     10.55 o 
 -14   2   1       33.84       27.09      9.11 o 
 -13   2   1       17.18       12.31      6.25 o 
 -12   2   1      197.06      178.09     15.82 o 
 -11   2   1       68.97       65.44      7.55 o 
 -10   2   1        7.11       -0.23      3.71 o 
  -9   2   1      225.37      225.19      7.67 o 
  -8   2   1      317.91      290.78      8.63 o 
  -7   2   1      543.76      534.87      7.54 o 
  -6   2   1      478.03      489.94      6.48 o 
  -5   2   1      438.35      400.81      6.03 o 
  -4   2   1     3346.76     3416.97     25.32 o 
  -3   2   1        2.18        4.19      1.23 o 
  -2   2   1      112.29       94.86      3.24 o 
  -1   2   1      888.37      879.80      9.83 o 
   0   2   1      347.67      384.89      6.28 o 
   1   2   1     2059.53     2128.64     24.14 o 
   2   2   1     3933.76     4062.32     44.44 o 
   3   2   1       13.04        5.79      1.35 o 
   4   2   1     1051.84     1083.08     10.61 o 
   5   2   1     2921.35     3082.64     23.80 o 
   6   2   1     1584.77     1625.27     15.30 o 
   7   2   1      180.30      190.78      5.10 o 
   8   2   1      100.09      109.49      5.32 o 
   9   2   1      439.96      426.40      9.29 o 
  10   2   1        1.53        0.16      3.20 o 
  11   2   1        1.74        2.43      4.61 o 
  12   2   1        3.65       10.97      5.38 o 
  13   2   1        0.02       -2.88      5.15 o 
  14   2   1       13.25       20.70     14.86 o 
 -13   3   1      147.90      170.94     16.40 o 
 -12   3   1       18.44       21.84      8.44 o 
 -11   3   1        6.31        6.49      5.04 o 
 -10   3   1      416.86      444.88     11.30 o 
  -9   3   1      257.20      248.54     15.91 o 
  -8   3   1        5.15        4.67      2.66 o 
  -7   3   1     1636.84     1688.81     19.13 o 
  -6   3   1      644.08      730.11     10.65 o 
  -5   3   1      467.70      489.00      6.07 o 
  -4   3   1      734.09      773.72     11.09 o 
  -3   3   1      539.45      527.83      7.15 o 
  -2   3   1      442.15      484.13      7.52 o 
  -1   3   1     2120.04     2155.18     17.76 o 
   0   3   1       20.57       36.76      2.43 o 
   1   3   1     1912.41     2148.81     25.73 o 
   2   3   1     3440.25     3727.61     37.61 o 
   3   3   1     4173.25     4473.91     38.57 o 
   4   3   1     1761.77     1862.31     17.42 o 
   5   3   1       91.77      102.87      3.68 o 
   6   3   1     1595.90     1613.21     21.08 o 
   7   3   1     2055.05     2058.72     22.04 o 
   8   3   1       86.12       88.85      5.53 o 
   9   3   1       47.53       43.93      5.15 o 
  10   3   1      287.31      297.59     14.81 o 
  11   3   1      154.57      150.13     10.24 o 
  12   3   1      233.62      239.41     16.41 o 
  13   3   1      188.41      166.34     15.96 o 
 -13   4   1        3.31        0.36      7.59 o 
 -12   4   1      166.53      183.06     17.91 o 
 -11   4   1       16.40       17.79      8.53 o 
 -10   4   1       35.83       37.45      8.90 o 
  -9   4   1       15.72        6.88      5.62 o 
  -8   4   1      242.06      271.00     14.64 o 
  -7   4   1      368.75      342.42     11.15 o 
  -6   4   1      260.61      260.68      8.28 o 
  -5   4   1      123.66      177.39     15.74 o 
  -4   4   1      125.13      139.23      5.50 o 
  -3   4   1      155.08      147.76      5.30 o 
  -2   4   1       34.83       57.09      5.53 o 
  -1   4   1      240.28      270.08      5.53 o 
   0   4   1        1.41       -1.28      1.28 o 
   1   4   1       36.46       34.88      2.89 o 
   2   4   1      326.07      329.72      6.21 o 
   3   4   1     1257.73     1300.12     14.54 o 
   4   4   1      983.81     1069.84     15.33 o 
   5   4   1      670.63      633.91     13.94 o 
   6   4   1      158.68      182.84      9.39 o 
   7   4   1       50.97       62.79      6.26 o 
   8   4   1      245.60      223.70     10.39 o 
   9   4   1      212.52      206.18     13.17 o 
  10   4   1        0.08        2.54      6.28 o 
  11   4   1       11.32       12.00      7.76 o 
  12   4   1       32.21       14.03     16.59 o 
  13   4   1        0.51       -1.79      7.18 o 
 -12   5   1       42.52       18.20      9.31 o 
 -11   5   1        0.22       -6.98      6.98 o 
 -10   5   1      576.07      628.44     21.07 o 
  -9   5   1        0.50        3.33      4.77 o 
  -8   5   1       13.91       14.45      5.17 o 
  -7   5   1      364.99      360.42     12.66 o 
  -6   5   1      177.63      183.04     11.14 o 
  -5   5   1      267.45      291.70      9.89 o 
  -4   5   1     2561.57     2592.64     30.32 o 
  -3   5   1      237.43      253.98      9.95 o 
  -2   5   1     1445.50     1554.72     21.13 o 
  -1   5   1       65.26       88.45      5.46 o 
   0   5   1     1011.61      994.11     12.59 o 
   1   5   1      427.39      422.64      7.73 o 
   2   5   1        0.46        7.33      2.00 o 
   3   5   1     3121.62     3201.24     46.92 o 
   4   5   1     3411.66     3431.99     39.85 o 
   5   5   1      876.05      843.42     16.89 o 
   6   5   1      217.44      208.42      9.99 o 
   7   5   1      408.16      386.92     17.12 o 
   8   5   1      238.47      229.67     11.63 o 
   9   5   1      588.30      583.11     17.04 o 
  10   5   1       22.44       25.49      8.87 o 
  11   5   1        4.09        0.18      7.43 o 
  12   5   1       79.71       65.16     23.33 o 
 -12   6   1        1.92        4.14      8.51 o 
 -11   6   1       64.35       52.31     10.57 o 
 -10   6   1      289.03      318.45     17.01 o 
  -9   6   1      261.06      265.19     12.87 o 
  -8   6   1      499.81      512.11     15.85 o 
  -7   6   1      439.24      415.98     13.70 o 
  -6   6   1      670.68      669.93     16.54 o 
  -5   6   1       22.63       21.25      6.28 o 
  -4   6   1      426.97      430.88     20.39 o 
  -3   6   1      277.06      268.95     12.13 o 
  -2   6   1        0.87        0.11      4.20 o 
  -1   6   1       81.33       84.10      5.81 o 
   0   6   1     1696.74     1702.68     25.15 o 
   1   6   1        1.67       -0.32      2.44 o 
   2   6   1      380.84      368.73     16.50 o 
   3   6   1     1063.71     1054.74     24.09 o 
   4   6   1       36.71       36.25      6.26 o 
   5   6   1      699.26      682.16     22.67 o 
   6   6   1      113.86      130.94     10.15 o 
   7   6   1       19.55       22.07      5.46 o 
   8   6   1      135.36      156.80     10.98 o 
   9   6   1        2.47        8.32      5.96 o 
  10   6   1      179.34      183.74     14.34 o 
  11   6   1       38.63       27.51      8.37 o 
  12   6   1        7.33       -0.20      8.67 o 
 -11   7   1        2.06       -5.01     13.49 o 
 -10   7   1      230.78      217.25     16.12 o 
  -9   7   1      301.75      304.07     15.18 o 
  -8   7   1       69.98       68.32     11.47 o 
  -7   7   1       57.94       60.03      7.51 o 
  -6   7   1       12.42       17.25      8.54 o 
  -5   7   1      253.91      277.66     14.77 o 
  -4   7   1       92.71      129.72     11.34 o 
  -3   7   1        0.39       -1.75      3.69 o 
  -2   7   1       37.05       81.30     16.32 o 
  -1   7   1      321.69      359.45     29.64 o 
   0   7   1      108.28      128.47     10.62 o 
   1   7   1        0.52       22.13     10.41 o 
   2   7   1        5.07       15.71      5.49 o 
   3   7   1     1293.43     1355.40     29.95 o 
   4   7   1       61.31       63.22      8.71 o 
   5   7   1      138.85      128.00     11.98 o 
   6   7   1      241.42      247.21     11.76 o 
   7   7   1      119.06      102.69      9.27 o 
   8   7   1      383.88      381.92     15.04 o 
   9   7   1       18.70       19.70      8.55 o 
  10   7   1       46.87       37.14      9.25 o 
  11   7   1       25.99       18.20      7.74 o 
 -10   8   1       55.47       43.49      8.14 o 
  -9   8   1      148.11      130.50     11.58 o 
  -8   8   1        0.08        6.41      5.84 o 
  -7   8   1       19.09        9.21      5.82 o 
  -6   8   1        2.85       12.42     13.95 o 
  -5   8   1       50.83       57.39     12.12 o 
  -4   8   1        2.45        9.45      5.76 o 
  -3   8   1       93.57      144.07     10.50 o 
  -2   8   1       30.29       25.00      9.45 o 
  -1   8   1       19.07       26.69     13.13 o 
   0   8   1       99.61      137.21     15.49 o 
   1   8   1      297.54      299.21     22.05 o 
   2   8   1       16.77       17.16      6.49 o 
   3   8   1      492.46      482.03     22.75 o 
   4   8   1      269.83      280.08     15.37 o 
   5   8   1       11.06        8.74      6.16 o 
   6   8   1      620.16      664.46     29.33 o 
   7   8   1        0.02        2.82      6.27 o 
   8   8   1        3.72        5.40      5.79 o 
   9   8   1      157.51      189.23     13.56 o 
  10   8   1       14.73        5.50      8.44 o 
  -8   9   1       96.10      111.97     20.23 o 
  -7   9   1       11.61        9.91      8.36 o 
  -6   9   1        5.77        3.81      6.74 o 
  -5   9   1       20.71       32.27      8.38 o 
  -4   9   1       30.24       48.33     14.47 o 
  -3   9   1       93.53      105.31     14.72 o 
  -2   9   1       44.00       47.72     11.51 o 
  -1   9   1       68.11       95.82     14.36 o 
   0   9   1        1.87       11.92      8.88 o 
   1   9   1      107.09      138.46     18.43 o 
   2   9   1      271.05      309.38     22.20 o 
   3   9   1       37.72       37.82     10.73 o 
   4   9   1       31.46       23.14      7.69 o 
   5   9   1       17.61       17.08      7.60 o 
   6   9   1        0.05        0.71     10.09 o 
   7   9   1      186.77      206.34     17.71 o 
   8   9   1      253.24      250.76     15.32 o 
  -7  10   1       30.96       33.54     19.11 o 
  -6  10   1       79.61      102.90     24.47 o 
  -5  10   1      335.21      285.53     35.02 o 
  -4  10   1      202.96      216.93     31.08 o 
  -3  10   1        0.07        7.07      8.16 o 
  -2  10   1      226.94      233.43     22.07 o 
  -1  10   1      310.21      308.92     24.96 o 
   0  10   1       69.26       53.35     23.25 o 
   1  10   1      400.70      410.96     24.86 o 
   2  10   1      241.06      233.01     21.97 o 
   3  10   1       78.44       79.90     20.00 o 
   4  10   1      186.71      211.88     30.83 o 
   5  10   1        0.65       25.56     13.15 o 
   6  10   1      108.93       93.20     22.16 o 
  -4  11   1        1.34        4.36     14.43 o 
  -3  11   1        0.88      -11.65     11.65 o 
  -2  11   1       41.00       36.72     12.17 o 
  -1  11   1        0.99        4.12      9.06 o 
   0  11   1        5.13       20.35      9.89 o 
   1  11   1       59.99       89.51     20.32 o 
   2  11   1       41.12       41.55     20.29 o 
   3  11   1        4.15       22.34     16.44 o 
 -14   0   2       26.59       29.55     15.98 o 
 -13   0   2      216.41      223.54     31.42 o 
 -12   0   2      278.29      286.40     17.16 o 
 -11   0   2      206.70      198.95     26.41 o 
 -10   0   2       23.27       21.05      6.65 o 
  -9   0   2      591.97      625.05     17.51 o 
  -8   0   2      366.95      377.44     16.21 o 
  -7   0   2     3270.57     3406.42     37.59 o 
  -6   0   2     7214.42     7486.22     70.54 o 
  -5   0   2      367.18      374.44      6.52 o 
  -4   0   2    10918.17    11009.11    113.03 o 
  -3   0   2     3187.25     3129.27     43.02 o 
  -2   0   2    19630.07    20679.54    234.85 o 
  -1   0   2     4627.15     4563.69     63.52 o 
   2   0   2    17381.78    18500.23    392.47 o 
   3   0   2      271.27      294.01      5.47 o 
   4   0   2        8.03        6.16      1.48 o 
   5   0   2      949.43      887.29     11.81 o 
   6   0   2      173.96      206.63      5.67 o 
   7   0   2     2062.47     2128.34     37.64 o 
   8   0   2        0.67       -2.05      4.27 o 
   9   0   2      199.70      218.77     12.66 o 
  10   0   2      450.88      443.53     26.07 o 
  11   0   2      263.78      266.90     20.30 o 
  12   0   2      207.59      182.77     15.35 o 
  13   0   2      354.57      378.72     23.91 o 
  14   0   2       48.35       58.98     13.45 o 
 -14   1   2       97.69       84.16      9.67 o 
 -13   1   2      132.20      120.21     10.32 o 
 -12   1   2       13.19       12.57      5.20 o 
 -11   1   2      136.84      148.33      9.39 o 
 -10   1   2        1.37        1.17      3.84 o 
  -9   1   2        5.32       12.32      3.22 o 
  -8   1   2      613.80      609.30      9.89 o 
  -7   1   2        0.54        0.05      2.67 o 
  -6   1   2      466.74      490.10      6.88 o 
  -5   1   2     5197.32     5572.87     33.56 o 
  -4   1   2      756.79      788.29      8.02 o 
  -3   1   2    14378.72    15130.16     85.82 o 
  -2   1   2     8963.30     9389.23     66.16 o 
  -1   1   2     1682.06     1699.95     84.08 o 
   2   1   2      119.25       97.04      4.64 o 
   3   1   2     1068.22     1117.14     11.41 o 
   4   1   2      601.79      660.07      7.49 o 
   5   1   2      287.65      273.39      6.91 o 
   6   1   2      932.01      903.06     10.66 o 
   7   1   2      151.12      180.03      5.46 o 
   8   1   2      946.51      941.86     13.34 o 
   9   1   2      684.11      655.04     14.42 o 
  10   1   2        2.30       -2.30      4.47 o 
  11   1   2       53.44       47.75      7.24 o 
  12   1   2        0.09        1.12      4.85 o 
  13   1   2      305.98      304.74     15.73 o 
  14   1   2       11.79        4.75      6.64 o 
 -14   2   2       95.80       86.24     18.63 o 
 -13   2   2       38.13       26.99      6.95 o 
 -12   2   2       67.15       62.40      7.86 o 
 -11   2   2      146.21      151.88     10.05 o 
 -10   2   2       28.39       22.20      3.98 o 
  -9   2   2      233.08      209.30      7.28 o 
  -8   2   2      284.27      283.27     10.96 o 
  -7   2   2      242.05      265.78      5.57 o 
  -6   2   2      258.94      306.46      5.06 o 
  -5   2   2     2198.37     2353.29     20.04 o 
  -4   2   2      784.92      883.22      8.67 o 
  -3   2   2      151.48      134.00      3.09 o 
  -2   2   2     1039.42     1013.67     11.14 o 
  -1   2   2        0.11       -0.08      0.95 o 
   0   2   2     6661.54     6814.20     77.17 o 
   1   2   2     2145.98     2200.20     29.80 o 
   2   2   2      779.65      801.97     14.35 o 
   3   2   2     3285.06     3519.12     41.38 o 
   4   2   2     1415.98     1428.04     12.69 o 
   5   2   2       26.69       32.68      2.45 o 
   6   2   2       46.53       37.87      2.69 o 
   7   2   2      335.07      333.40      6.88 o 
   8   2   2        3.70        3.99      2.37 o 
   9   2   2      320.27      311.95      8.08 o 
  10   2   2       82.86       80.22      6.03 o 
  11   2   2        4.90       -0.26      5.00 o 
  12   2   2       78.68       93.39     12.04 o 
  13   2   2       85.06      106.30     13.66 o 
 -13   3   2      211.09      208.68     28.83 o 
 -12   3   2        3.69       12.31      7.49 o 
 -11   3   2      102.26      100.41     10.88 o 
 -10   3   2        0.06        4.25      4.04 o 
  -9   3   2      129.50      136.65      7.59 o 
  -8   3   2      416.02      421.71      9.71 o 
  -7   3   2       73.78       89.09     14.51 o 
  -6   3   2      274.52      311.30      6.71 o 
  -5   3   2       18.32       25.01      2.41 o 
  -4   3   2       95.85       90.22      3.55 o 
  -3   3   2      702.63      774.11      8.25 o 
  -2   3   2      100.50      111.91      3.66 o 
  -1   3   2       17.08       16.24      1.71 o 
   0   3   2      132.70      192.41      3.79 o 
   1   3   2      103.79       85.33      3.99 o 
   2   3   2      774.44      910.45     15.87 o 
   3   3   2       34.71       17.67      2.11 o 
   4   3   2      214.11      241.85      6.54 o 
   5   3   2      174.61      184.96      4.74 o 
   6   3   2      422.93      440.26      8.13 o 
   7   3   2      486.79      471.63      9.84 o 
   8   3   2       27.27       17.76      4.76 o 
   9   3   2      239.03      235.04     13.77 o 
  10   3   2      396.10      384.59     12.19 o 
  11   3   2       13.21        5.87      4.92 o 
  12   3   2        1.68       13.03      7.30 o 
  13   3   2       32.59       31.75     14.14 o 
 -13   4   2        0.03       -1.43      7.60 o 
 -12   4   2       60.78       51.66     13.00 o 
 -11   4   2      249.35      272.40     17.10 o 
 -10   4   2        1.24       -5.24      6.54 o 
  -9   4   2      122.15      121.51     10.49 o 
  -8   4   2      526.80      562.95     14.91 o 
  -7   4   2       19.91       20.84      4.36 o 
  -6   4   2      710.89      704.46     13.33 o 
  -5   4   2     2459.49     2509.77     28.46 o 
  -4   4   2      501.35      527.22      7.77 o 
  -3   4   2      451.46      523.84      7.53 o 
  -2   4   2     5821.99     6060.44     48.95 o 
  -1   4   2      997.44     1098.33     12.31 o 
   0   4   2      265.84      283.30      5.48 o 
   1   4   2      806.80      693.41      9.33 o 
   2   4   2       86.48       91.58      3.63 o 
   3   4   2       13.66       10.43      1.68 o 
   4   4   2     1070.13     1130.18     15.24 o 
   5   4   2      268.14      299.76     11.12 o 
   6   4   2     1174.20     1133.93     20.28 o 
   7   4   2      152.83      157.96      9.25 o 
   8   4   2       33.65       42.68      6.06 o 
   9   4   2      587.69      574.48     18.61 o 
  10   4   2       10.12       11.48      7.37 o 
  11   4   2      444.07      481.98     28.75 o 
  12   4   2      238.33      237.20     33.52 o 
  13   4   2       41.15       43.32     10.13 o 
 -13   5   2       60.94       60.24     20.66 o 
 -12   5   2       74.77       77.86     12.25 o 
 -11   5   2        1.99       -8.93     11.48 o 
 -10   5   2        2.59       -1.63      7.07 o 
  -9   5   2      415.63      405.67     13.96 o 
  -8   5   2      181.66      177.50     10.60 o 
  -7   5   2        0.89       -2.11      3.66 o 
  -6   5   2      475.17      500.68     13.54 o 
  -5   5   2       40.37       37.07      6.01 o 
  -4   5   2       11.00        1.92      3.35 o 
  -3   5   2      203.67      214.06      7.65 o 
  -2   5   2        9.92       34.27      8.28 o 
  -1   5   2     2586.23     2635.16     25.06 o 
   0   5   2       21.45       19.57      2.36 o 
   1   5   2        1.92        7.25      1.83 o 
   2   5   2      719.12      722.66     11.75 o 
   3   5   2      318.67      322.53     17.51 o 
   4   5   2      119.65      112.75      6.77 o 
   5   5   2      541.86      609.41     14.29 o 
   6   5   2       12.23        3.64      3.82 o 
   7   5   2      215.59      221.15     11.03 o 
   8   5   2      500.06      480.00     14.82 o 
   9   5   2       43.45       49.46      7.31 o 
  10   5   2       13.66       12.17      9.24 o 
  11   5   2      252.97      238.39     15.86 o 
  12   5   2       11.38        2.53     10.40 o 
 -12   6   2       46.29       43.97     11.17 o 
 -11   6   2      127.63      145.72     37.19 o 
 -10   6   2       39.32       35.35      8.38 o 
  -9   6   2       17.67       18.49      5.84 o 
  -8   6   2      155.16      169.89     14.08 o 
  -7   6   2        6.00        8.38      4.88 o 
  -6   6   2      264.49      264.01     12.13 o 
  -5   6   2       78.06       76.01      8.72 o 
  -4   6   2      420.78      430.01     15.60 o 
  -3   6   2        1.69        2.57      2.93 o 
  -2   6   2     1204.85     1125.59     44.69 o 
  -1   6   2       70.20       72.95      9.67 o 
   0   6   2      367.46      398.08     17.83 o 
   1   6   2       26.76       29.06      4.57 o 
   2   6   2       14.94        5.93      3.70 o 
   3   6   2       22.74       17.19      5.27 o 
   4   6   2      143.87      185.07     12.00 o 
   5   6   2        6.40        2.76      3.83 o 
   6   6   2      455.89      485.96     14.30 o 
   7   6   2      160.57      172.75     10.71 o 
   8   6   2        4.08        0.38      4.82 o 
   9   6   2        3.32        2.98      4.94 o 
  10   6   2      364.73      351.10     17.49 o 
  11   6   2       10.98        9.61      7.35 o 
  12   6   2        7.58        1.50     16.05 o 
 -11   7   2      114.32      120.27     15.39 o 
 -10   7   2        2.60        1.94      7.79 o 
  -9   7   2      153.95      147.63     16.88 o 
  -8   7   2      264.58      295.88     14.20 o 
  -7   7   2      439.37      467.58     25.03 o 
  -6   7   2       24.57       25.41      8.15 o 
  -5   7   2        2.51        1.75      5.12 o 
  -4   7   2      278.21      277.64     25.54 o 
  -3   7   2      102.64      102.58      8.31 o 
  -2   7   2        2.25        3.72      3.70 o 
  -1   7   2      185.49      175.91     12.40 o 
   0   7   2      681.03      662.99     19.59 o 
   1   7   2      478.41      481.81     25.96 o 
   2   7   2      634.88      642.62     19.85 o 
   3   7   2      377.17      377.52     18.57 o 
   4   7   2       39.61       72.77     11.27 o 
   5   7   2     1122.29     1173.28     33.36 o 
   6   7   2        1.37       -0.17      4.15 o 
   7   7   2        4.76        7.92      5.13 o 
   8   7   2      532.17      509.60     17.10 o 
   9   7   2       19.64       20.22      7.97 o 
  10   7   2       95.15      102.48     13.95 o 
  11   7   2      461.31      504.63     21.07 o 
 -10   8   2      207.24      237.51     14.84 o 
  -9   8   2      136.84      150.73     12.33 o 
  -8   8   2        4.71       12.27      6.13 o 
  -7   8   2       39.72       44.10      7.68 o 
  -6   8   2      415.42      435.40     19.35 o 
  -5   8   2      386.51      356.69     20.49 o 
  -4   8   2        6.22       13.64      5.81 o 
  -3   8   2      379.91      387.69     15.58 o 
  -2   8   2      105.01      139.17     15.57 o 
  -1   8   2      187.97      191.43     17.37 o 
   0   8   2      252.98      270.42     21.14 o 
   1   8   2       41.66       45.59      7.81 o 
   2   8   2      396.00      404.71     25.22 o 
   3   8   2       78.84       90.38     10.26 o 
   4   8   2       41.94       35.24      9.13 o 
   5   8   2      115.20      130.23     12.64 o 
   6   8   2       49.41       53.94      9.51 o 
   7   8   2       34.09       44.47      7.97 o 
   8   8   2        1.50       -2.60      5.56 o 
   9   8   2       22.57       27.28      7.53 o 
  10   8   2      257.14      286.89     21.70 o 
  -9   9   2        3.93       -2.62      5.80 o 
  -8   9   2      404.10      414.08     17.21 o 
  -7   9   2      160.01      181.12     16.51 o 
  -6   9   2      248.91      246.78     17.84 o 
  -5   9   2      524.72      561.32     39.34 o 
  -4   9   2      134.24      159.92     25.70 o 
  -3   9   2      256.43      275.67     33.03 o 
  -2   9   2       21.62       22.09      9.41 o 
  -1   9   2        0.05       -0.73      7.82 o 
   0   9   2      542.15      555.81     26.89 o 
   1   9   2      154.53      167.58     17.97 o 
   2   9   2       35.97       63.62     12.33 o 
   3   9   2      280.13      303.29     17.26 o 
   4   9   2        3.40        8.81      8.02 o 
   5   9   2       53.74       53.07      9.70 o 
   6   9   2      242.19      258.04     18.81 o 
   7   9   2        0.30       11.46      9.00 o 
   8   9   2       26.54       20.72      7.89 o 
  -7  10   2       89.46      107.47     25.36 o 
  -6  10   2       24.72       60.62     19.71 o 
  -5  10   2        8.66       23.64     11.49 o 
  -4  10   2        4.71        0.05     12.19 o 
  -3  10   2        8.28        1.36      6.56 o 
  -2  10   2        2.92       13.39     10.11 o 
  -1  10   2      129.54      158.24     18.88 o 
   0  10   2       21.39       25.37     11.18 o 
   1  10   2      116.23      142.16     17.76 o 
   2  10   2       28.38       32.50     11.23 o 
   3  10   2        0.77        5.66     10.54 o 
   4  10   2        6.63       26.74     14.51 o 
   5  10   2        1.40        5.98     11.28 o 
   6  10   2        0.34        3.20      7.88 o 
  -4  11   2       29.35       28.52     15.90 o 
  -3  11   2        0.80        5.20     12.11 o 
  -2  11   2       10.53       24.38     10.99 o 
  -1  11   2        0.83        4.71      8.76 o 
   0  11   2       87.35      107.71     16.53 o 
   1  11   2        0.03        4.99      9.30 o 
   2  11   2        0.33       13.27      9.66 o 
   3  11   2      175.17      152.50     29.54 o 
 -14   1   3        0.30        6.67      6.50 o 
 -13   1   3        0.19        3.65      5.07 o 
 -12   1   3       95.64      105.05     11.89 o 
 -11   1   3       55.14       49.10      6.22 o 
 -10   1   3      313.52      299.17     10.66 o 
  -9   1   3      330.29      314.57      8.23 o 
  -8   1   3       45.21       57.52      3.72 o 
  -7   1   3     1019.55     1061.27     11.88 o 
  -6   1   3     2994.67     3088.62     24.87 o 
  -5   1   3     1874.17     1994.71     17.82 o 
  -4   1   3     1261.21     1311.92     10.86 o 
  -3   1   3     3607.40     3745.14     24.53 o 
  -2   1   3    16632.81    17150.57    115.42 o 
  -1   1   3      116.12      109.48      7.02 o 
   1   1   3    19644.37    18702.08    338.08 o 
   2   1   3    24065.59    24435.38    452.93 o 
   3   1   3     2268.74     2265.44     23.75 o 
   4   1   3      560.06      484.78      6.31 o 
   5   1   3      817.18      785.44      9.19 o 
   6   1   3      540.21      549.89      8.41 o 
   7   1   3     1115.27     1125.19     13.65 o 
   8   1   3       86.04       87.48      5.76 o 
   9   1   3      167.61      175.90      8.32 o 
  10   1   3       11.23       10.07      4.34 o 
  11   1   3      366.69      387.45     19.01 o 
  12   1   3       70.78       74.76      8.59 o 
  13   1   3       21.55        7.07      6.18 o 
 -14   2   3        0.88       -0.96      7.32 o 
 -13   2   3       99.73       71.23     13.10 o 
 -12   2   3       30.08       18.49      6.22 o 
 -11   2   3      735.26      745.14     16.98 o 
 -10   2   3      773.75      785.45     19.50 o 
  -9   2   3      110.58      111.49      6.08 o 
  -8   2   3      902.35      968.88     14.33 o 
  -7   2   3      453.78      469.03      7.48 o 
  -6   2   3       44.74       59.55      2.75 o 
  -5   2   3     3340.73     3365.50     26.47 o 
  -4   2   3      344.88      304.83      5.22 o 
  -3   2   3       26.92       26.37      1.94 o 
  -2   2   3     6255.69     6635.83     54.85 o 
  -1   2   3     2746.52     2940.96     32.73 o 
   0   2   3      322.37      309.47      8.98 o 
   1   2   3     1637.96     1663.06     40.63 o 
   2   2   3       20.09       27.46      4.07 o 
   3   2   3        9.71       24.64      2.03 o 
   4   2   3      266.87      282.02      5.23 o 
   5   2   3        0.83        7.74      1.88 o 
   6   2   3       48.40       52.65      3.04 o 
   7   2   3      280.15      286.35      6.83 o 
   8   2   3       51.16       48.33      3.94 o 
   9   2   3       66.91       70.56      5.21 o 
  10   2   3       70.96       66.21      5.66 o 
  11   2   3      212.69      218.02     11.57 o 
  12   2   3      201.56      201.28     11.67 o 
  13   2   3       21.61       20.80      8.71 o 
 -14   3   3       23.25       20.80     11.16 o 
 -13   3   3      142.99      146.19     15.41 o 
 -12   3   3      299.00      297.31     18.37 o 
 -11   3   3       53.06       53.10     10.52 o 
 -10   3   3      158.02      152.64      9.19 o 
  -9   3   3      679.63      636.32     14.61 o 
  -8   3   3        0.09        2.38      3.42 o 
  -7   3   3       61.83       38.21      6.36 o 
  -6   3   3      337.97      374.28      7.03 o 
  -5   3   3       14.62       11.98      1.91 o 
  -4   3   3      905.21      952.50     12.53 o 
  -3   3   3      403.70      414.58      5.99 o 
  -2   3   3       26.90       32.51      2.48 o 
  -1   3   3      320.06      358.77      6.04 o 
   0   3   3     4969.96     5129.44     53.67 o 
   1   3   3     4301.85     4707.67     51.86 o 
   2   3   3     1878.86     2023.01     23.12 o 
   3   3   3      194.08      137.31      4.53 o 
   4   3   3     1222.36     1252.22     15.24 o 
   5   3   3      120.23      124.38      4.01 o 
   6   3   3      747.66      729.76     20.36 o 
   7   3   3      127.92      126.28      6.72 o 
   8   3   3      109.51       97.65      5.82 o 
   9   3   3        4.58        6.54      3.67 o 
  10   3   3        4.19       -0.30      3.93 o 
  11   3   3        0.27       -1.87      6.77 o 
  12   3   3       21.34       31.52     10.51 o 
  13   3   3        6.67        2.52      7.55 o 
 -13   4   3        8.06       15.57     17.22 o 
 -12   4   3        4.72        0.87      7.61 o 
 -11   4   3      104.31       66.36     10.68 o 
 -10   4   3      198.19      206.47     15.68 o 
  -9   4   3       33.99       30.17      6.73 o 
  -8   4   3       47.71       59.55     11.19 o 
  -7   4   3        2.92        3.26      2.88 o 
  -6   4   3        8.38       10.88      4.83 o 
  -5   4   3       11.25        9.66      4.17 o 
  -4   4   3      355.63      355.66      6.37 o 
  -3   4   3       51.96       43.75      3.26 o 
  -2   4   3     1078.11     1099.45     13.22 o 
  -1   4   3     1143.03     1163.22     12.88 o 
   0   4   3      101.71      129.37      3.88 o 
   1   4   3      338.15      337.03      6.21 o 
   2   4   3       60.79       80.86      4.48 o 
   3   4   3        2.34        1.92      2.59 o 
   4   4   3     1603.90     1588.55     22.20 o 
   5   4   3      187.91      201.09      9.90 o 
   6   4   3      639.19      681.62     15.50 o 
   7   4   3       32.14       28.93      5.29 o 
   8   4   3      521.53      552.22     16.12 o 
   9   4   3        5.71        0.81      4.96 o 
  10   4   3       77.87       89.31     16.67 o 
  11   4   3       21.57       30.31      7.76 o 
  12   4   3       41.26       56.70     21.50 o 
  13   4   3       31.59       39.08      9.79 o 
 -13   5   3       22.87       22.77     18.34 o 
 -12   5   3        0.01       -6.97      6.97 o 
 -11   5   3       81.17       84.75     12.43 o 
 -10   5   3       20.08       13.25      8.51 o 
  -9   5   3       41.87       58.87     10.99 o 
  -8   5   3       16.72       21.32      5.50 o 
  -7   5   3       73.93       81.97      7.78 o 
  -6   5   3      148.98      176.60      9.18 o 
  -5   5   3       38.31       40.42      5.50 o 
  -4   5   3      207.38      214.19      8.56 o 
  -3   5   3     3134.75     3076.44     31.64 o 
  -2   5   3      592.16      607.17      9.42 o 
  -1   5   3        1.64        4.57      2.99 o 
   0   5   3      735.78      745.40     10.53 o 
   1   5   3      387.10      439.18      7.95 o 
   2   5   3      752.79      741.31     12.39 o 
   3   5   3      140.78      177.21     10.17 o 
   4   5   3        1.92        4.74      3.14 o 
   5   5   3       83.26       69.22      6.77 o 
   6   5   3       39.42       26.66      4.87 o 
   7   5   3      425.74      434.20     13.77 o 
   8   5   3       49.03       42.30      6.42 o 
   9   5   3       18.48        9.03      6.36 o 
  10   5   3       76.82       65.04     10.14 o 
  11   5   3        0.02       -5.72      5.72 o 
  12   5   3      118.73      123.23     14.36 o 
 -12   6   3        0.28        3.07      8.37 o 
 -11   6   3       30.10       33.76     10.08 o 
 -10   6   3      279.29      272.43     19.95 o 
  -9   6   3        0.13       -2.90      4.85 o 
  -8   6   3        1.36        3.73      9.81 o 
  -7   6   3      535.91      519.31     15.23 o 
  -6   6   3      641.34      682.99     16.52 o 
  -5   6   3      159.58      141.99     11.36 o 
  -4   6   3      849.20      792.49     20.94 o 
  -3   6   3      241.62      216.74      8.19 o 
  -2   6   3      800.82      857.20     14.25 o 
  -1   6   3     5040.95     5009.76     51.78 o 
   0   6   3        3.73       10.03      2.26 o 
   1   6   3       12.28       25.13      5.60 o 
   2   6   3      387.59      398.49     17.37 o 
   3   6   3        0.17        0.99      4.00 o 
   4   6   3       32.60       13.79      5.80 o 
   5   6   3      137.68      115.53      7.95 o 
   6   6   3       38.64       29.29      5.71 o 
   7   6   3      389.08      371.45     13.49 o 
   8   6   3       71.56       73.27      8.34 o 
   9   6   3       21.32       11.30      6.77 o 
  10   6   3      208.46      232.12     16.12 o 
  11   6   3       78.82       78.04     11.16 o 
 -11   7   3      176.20      167.92     17.03 o 
 -10   7   3       35.55       37.40     10.27 o 
  -9   7   3       50.85       54.10      7.90 o 
  -8   7   3       99.87      106.55      9.76 o 
  -7   7   3      403.20      394.33     16.00 o 
  -6   7   3       28.95       19.93      6.67 o 
  -5   7   3        2.04       -0.65      5.23 o 
  -4   7   3      156.47      165.84     12.25 o 
  -3   7   3       15.10       15.04      4.61 o 
  -2   7   3      480.46      438.94     22.09 o 
  -1   7   3      523.58      534.30     18.02 o 
   0   7   3      281.04      276.11     13.19 o 
   1   7   3      699.36      768.49     23.46 o 
   2   7   3      337.26      328.31     14.52 o 
   3   7   3      222.29      225.54     14.23 o 
   4   7   3      844.05      814.52     30.11 o 
   5   7   3      187.93      203.30     15.02 o 
   6   7   3      152.07      147.66     10.20 o 
   7   7   3       28.61       17.61      5.94 o 
   8   7   3      277.82      290.55     14.19 o 
   9   7   3      112.98      138.92     11.39 o 
  10   7   3        0.86       -0.50      7.56 o 
  11   7   3       93.24      103.67     12.21 o 
 -10   8   3       95.61       86.88     13.92 o 
  -9   8   3      141.62      167.09     12.75 o 
  -8   8   3      267.62      298.81     15.88 o 
  -7   8   3      199.31      195.34     16.06 o 
  -6   8   3       72.74       93.54     11.77 o 
  -5   8   3      450.21      469.33     19.18 o 
  -4   8   3      546.33      556.60     19.73 o 
  -3   8   3      136.74      138.63     15.50 o 
  -2   8   3      614.64      627.81     26.58 o 
  -1   8   3       14.05       12.81     10.18 o 
   0   8   3       55.32       59.38     11.52 o 
   1   8   3      261.98      279.25     15.62 o 
   2   8   3       95.56      109.56     11.18 o 
   3   8   3      533.05      567.33     20.66 o 
   4   8   3       64.31       72.38     20.99 o 
   5   8   3       72.35       83.04     19.04 o 
   6   8   3        0.83       -4.16      6.20 o 
   7   8   3        1.94       -1.82      5.25 o 
   8   8   3        0.19       -5.44      5.44 o 
   9   8   3        3.00        7.93      6.51 o 
  -9   9   3       67.29       54.99     11.70 o 
  -8   9   3      133.12      133.91     17.79 o 
  -7   9   3       10.76        5.87      7.99 o 
  -6   9   3        9.85        1.68      8.42 o 
  -5   9   3      168.91      218.54     29.80 o 
  -4   9   3      137.32      147.00     24.26 o 
  -3   9   3        1.62       15.15     17.49 o 
  -2   9   3       92.07       90.67     14.08 o 
  -1   9   3      327.98      319.39     23.94 o 
   0   9   3        1.37        6.61      9.19 o 
   1   9   3      301.19      302.79     23.43 o 
   2   9   3       37.75       71.58     13.04 o 
   3   9   3        8.01        7.91      5.91 o 
   4   9   3      104.43       99.02     11.90 o 
   5   9   3      120.97      131.03     13.61 o 
   6   9   3       82.36       62.29     10.36 o 
   7   9   3      233.21      276.25     20.50 o 
   8   9   3        1.17       -1.95      5.93 o 
  -7  10   3        2.17       -6.87     16.65 o 
  -6  10   3      128.42      141.38     27.04 o 
  -5  10   3      617.91      707.64     45.20 o 
  -4  10   3       19.11       37.04     17.03 o 
  -3  10   3       21.02        9.74      7.88 o 
  -2  10   3      215.24      204.61     21.16 o 
  -1  10   3       15.64       26.10     10.28 o 
   0  10   3      106.98       91.77     15.49 o 
   1  10   3      101.58       99.96     15.88 o 
   2  10   3        6.56       15.89     10.28 o 
   3  10   3        8.58        9.62     12.18 o 
   4  10   3       56.42       36.86     16.53 o 
   5  10   3       62.50       66.50     13.09 o 
   6  10   3       26.28       19.41      9.36 o 
  -4  11   3        0.11       11.22     14.04 o 
  -3  11   3        1.22       30.47     15.20 o 
  -2  11   3      172.39      188.00     21.45 o 
  -1  11   3        0.40       13.46     10.02 o 
   0  11   3        8.19       18.49     10.16 o 
   1  11   3       39.95       39.41     12.09 o 
   2  11   3       38.11       41.52     14.19 o 
   3  11   3        5.47       17.44     15.31 o 
 -14   0   4       26.19       33.05      9.87 o 
 -13   0   4        3.52        2.83      6.94 o 
 -12   0   4        8.58       11.21      7.29 o 
 -11   0   4      435.43      407.84     30.86 o 
 -10   0   4      160.82      147.17     20.32 o 
  -9   0   4      227.06      216.44     10.95 o 
  -8   0   4     1856.05     1844.74     37.67 o 
  -7   0   4      485.93      431.09     14.64 o 
  -6   0   4      252.20      269.60      6.28 o 
  -5   0   4       61.08       59.55      3.48 o 
  -4   0   4       61.46       77.08      4.25 o 
  -3   0   4      242.08      224.73      4.89 o 
  -2   0   4      779.71      789.91     12.68 o 
   2   0   4     1517.95     1525.40     34.81 o 
   3   0   4       14.70       19.63      1.86 o 
   4   0   4     1645.01     1646.82     17.55 o 
   5   0   4      663.74      667.57     10.79 o 
   6   0   4      238.27      214.42      5.93 o 
   7   0   4      608.79      622.93     15.08 o 
   8   0   4       86.38       85.68      8.75 o 
   9   0   4       35.99       50.75      7.46 o 
  10   0   4       12.45       12.48      5.86 o 
  11   0   4      534.48      496.67     20.43 o 
  12   0   4       26.35       20.54      9.51 o 
  13   0   4       20.70       38.21     11.86 o 
 -14   1   4        4.58        7.16      6.13 o 
 -13   1   4        0.53       -4.62      4.62 o 
 -12   1   4        6.78        1.96      4.66 o 
 -11   1   4      217.12      208.52     14.03 o 
 -10   1   4       58.22       60.25      6.08 o 
  -9   1   4        4.16        7.58      3.08 o 
  -8   1   4        0.21       -2.22      2.22 o 
  -7   1   4      184.21      171.79      5.05 o 
  -6   1   4        4.33       26.90      3.68 o 
  -5   1   4      969.72      985.33      9.91 o 
  -4   1   4       28.44       47.07      2.37 o 
  -3   1   4     1650.71     1609.54     13.84 o 
  -2   1   4    10074.91     9936.77     85.52 o 
   1   1   4     4170.28     4273.98     84.71 o 
   2   1   4    11878.08    12118.61    149.05 o 
   3   1   4     6119.55     6330.74     50.99 o 
   4   1   4      354.59      341.70      4.99 o 
   5   1   4      710.50      728.08      9.19 o 
   6   1   4      275.53      281.36      6.61 o 
   7   1   4       73.11       65.42      4.10 o 
   8   1   4        2.22        4.84      2.36 o 
   9   1   4       49.70       58.32      5.83 o 
  10   1   4      103.56       93.88      7.31 o 
  11   1   4      159.45      134.37     10.05 o 
  12   1   4       45.12       35.58      6.95 o 
  13   1   4        9.90        5.04      5.82 o 
 -14   2   4       58.67       72.00     20.21 o 
 -13   2   4        3.15        4.34      5.49 o 
 -12   2   4       16.84        5.56      4.91 o 
 -11   2   4       76.98       81.86      7.43 o 
 -10   2   4      278.38      303.49      8.83 o 
  -9   2   4       29.06       20.03      3.76 o 
  -8   2   4     1272.41     1300.39     17.26 o 
  -7   2   4      516.99      526.32      8.19 o 
  -6   2   4      304.63      325.11      5.15 o 
  -5   2   4     2928.74     3063.44     24.48 o 
  -4   2   4    11509.35    12601.38     81.79 o 
  -3   2   4     1134.63     1237.24     15.20 o 
  -2   2   4     4108.47     4332.81     37.63 o 
  -1   2   4     1314.44     1337.69     20.30 o 
   0   2   4      923.41      903.51     25.82 o 
   1   2   4      226.98      199.53     11.21 o 
   2   2   4      809.64      843.79     26.90 o 
   3   2   4      164.69      138.01      3.70 o 
   4   2   4     3253.67     3339.39     32.24 o 
   5   2   4     1195.51     1117.61     11.43 o 
   6   2   4       51.69       60.36      3.84 o 
   7   2   4      426.40      412.47      8.73 o 
   8   2   4     1429.76     1466.99     19.40 o 
   9   2   4       44.75       45.16      4.76 o 
  10   2   4      178.28      180.70      9.33 o 
  11   2   4       87.89      103.31      9.00 o 
  12   2   4        4.69        4.46      6.26 o 
  13   2   4       72.74       76.65     12.60 o 
 -14   3   4      167.23      167.36     16.56 o 
 -13   3   4       30.03       20.40      9.27 o 
 -12   3   4      152.46      141.44     14.27 o 
 -11   3   4       90.80       95.21      8.59 o 
 -10   3   4       14.36       13.62      4.31 o 
  -9   3   4       18.35       24.51      4.68 o 
  -8   3   4        0.12        3.61      2.71 o 
  -7   3   4      658.32      649.71     10.71 o 
  -6   3   4      556.43      563.61      8.40 o 
  -5   3   4      216.47      226.46      6.03 o 
  -4   3   4        8.30        6.66      2.04 o 
  -3   3   4     1579.56     1614.39     15.33 o 
  -2   3   4        9.18       24.90      2.24 o 
  -1   3   4        8.28        3.60      1.11 o 
   0   3   4     2272.72     2278.67     31.43 o 
   1   3   4       15.66        6.49      5.63 o 
   2   3   4     2856.13     3204.25     44.31 o 
   3   3   4     2342.15     2355.48     23.84 o 
   4   3   4       10.84       14.35      2.31 o 
   5   3   4      103.10      114.21      4.08 o 
   6   3   4     2365.20     2312.91     25.69 o 
   7   3   4      553.28      565.18     13.39 o 
   8   3   4        0.01        1.98      2.91 o 
   9   3   4       34.74       44.52      4.37 o 
  10   3   4        4.10        7.68      4.40 o 
  11   3   4        5.81       16.42      7.81 o 
  12   3   4       37.27       12.62     12.63 o 
  13   3   4        7.46       15.46      8.78 o 
 -13   4   4      129.62       67.33     21.19 o 
 -12   4   4       35.49       26.66      9.05 o 
 -11   4   4      317.86      328.60     18.45 o 
 -10   4   4       10.96       11.96     12.44 o 
  -9   4   4      379.50      384.41     27.82 o 
  -8   4   4      571.09      570.01     20.87 o 
  -7   4   4       11.76        4.89      3.13 o 
  -6   4   4      606.14      602.87     12.37 o 
  -5   4   4     1235.47     1274.36     19.85 o 
  -4   4   4      596.71      624.60      9.06 o 
  -3   4   4     1344.00     1438.75     15.28 o 
  -2   4   4      218.59      214.93      5.21 o 
  -1   4   4     3230.14     3475.55     27.73 o 
   0   4   4     1386.16     1484.03     15.27 o 
   1   4   4        0.33        0.35      1.49 o 
   2   4   4     1856.20     1924.78     21.67 o 
   3   4   4      367.83      411.03      8.24 o 
   4   4   4      495.03      501.01     11.43 o 
   5   4   4     3719.92     3689.18     51.61 o 
   6   4   4        6.04        3.08      3.35 o 
   7   4   4        1.92        4.77      3.88 o 
   8   4   4      392.26      392.93     17.27 o 
   9   4   4       34.20       32.43      6.68 o 
  10   4   4      195.13      192.47     13.51 o 
  11   4   4       62.76       52.81      8.63 o 
  12   4   4       19.99        9.42      7.76 o 
 -13   5   4        1.46       -2.75     15.60 o 
 -12   5   4       42.63       39.10     10.52 o 
 -11   5   4       33.25       18.81     11.58 o 
 -10   5   4      297.63      285.29     31.88 o 
  -9   5   4       69.55       69.52      8.84 o 
  -8   5   4      164.56      168.82     10.27 o 
  -7   5   4      170.23      150.46     17.31 o 
  -6   5   4      406.12      433.03     11.12 o 
  -5   5   4      264.88      279.92      8.59 o 
  -4   5   4     1241.18     1251.14     16.07 o 
  -3   5   4      242.82      325.01     21.94 o 
  -2   5   4     1942.09     1892.71     19.08 o 
  -1   5   4      100.75       96.80      3.47 o 
   0   5   4       20.51       19.78      2.27 o 
   1   5   4      747.46      741.09     12.22 o 
   2   5   4      598.53      567.89     10.81 o 
   3   5   4      394.97      445.23     14.69 o 
   4   5   4      646.53      608.43     13.43 o 
   5   5   4      694.50      658.55     16.88 o 
   6   5   4       58.27       50.97      5.93 o 
   7   5   4       91.64       79.72      7.56 o 
   8   5   4        0.04       -0.31      4.68 o 
   9   5   4        4.89        3.22      4.98 o 
  10   5   4        4.37       -5.81      5.81 o 
  11   5   4       30.48       18.33     13.60 o 
  12   5   4        5.19        1.22      8.09 o 
 -12   6   4       12.07        8.93     12.31 o 
 -11   6   4       60.90       52.10     11.07 o 
 -10   6   4      136.14      133.25     14.37 o 
  -9   6   4        5.69        6.70      5.47 o 
  -8   6   4       55.62       64.46     11.15 o 
  -7   6   4      374.57      393.94     16.11 o 
  -6   6   4       43.43       55.87      6.40 o 
  -5   6   4      430.22      441.60     16.23 o 
  -4   6   4      164.86      196.30      9.41 o 
  -3   6   4        0.97        4.73      4.33 o 
  -2   6   4     2022.38     2006.96     24.10 o 
  -1   6   4     1077.81     1188.84     25.41 o 
   0   6   4      424.59      437.88     10.47 o 
   1   6   4      960.83     1013.42     20.05 o 
   2   6   4     1722.20     1601.87     37.92 o 
   3   6   4      157.69      121.45     12.74 o 
   4   6   4       10.55        8.57     10.39 o 
   5   6   4      202.36      207.38     13.75 o 
   6   6   4      117.87      120.13      8.90 o 
   7   6   4      167.62      184.41     11.18 o 
   8   6   4        0.42        7.07      4.98 o 
   9   6   4        1.19        6.17      5.23 o 
  10   6   4       90.71       93.12     11.27 o 
  11   6   4      134.36      130.96     13.48 o 
 -11   7   4       25.54       24.56     17.36 o 
 -10   7   4       46.83       44.10     10.69 o 
  -9   7   4        2.31       10.63      5.74 o 
  -8   7   4      456.10      440.23     24.26 o 
  -7   7   4       81.96       82.47      8.29 o 
  -6   7   4       48.31       52.59     15.01 o 
  -5   7   4       84.74       85.77      9.87 o 
  -4   7   4      284.79      276.35     13.65 o 
  -3   7   4        0.00        5.84      3.74 o 
  -2   7   4      839.05      829.54     25.99 o 
  -1   7   4      156.39      153.70     11.42 o 
   0   7   4      121.64      107.17      9.74 o 
   1   7   4     1411.08     1500.87     31.72 o 
   2   7   4      121.86      141.54     14.25 o 
   3   7   4        2.08       -0.95      4.73 o 
   4   7   4      651.24      685.80     51.21 o 
   5   7   4      102.86      112.15     11.57 o 
   6   7   4       13.12       13.78      5.33 o 
   7   7   4      541.43      549.92     17.07 o 
   8   7   4       54.34       45.48     10.19 o 
   9   7   4       42.93       42.06     10.28 o 
  10   7   4       11.94        3.00      7.61 o 
 -10   8   4        0.09        7.43      9.38 o 
  -9   8   4       49.27       37.91      8.17 o 
  -8   8   4       28.55       22.12      6.67 o 
  -7   8   4       62.38       65.13      8.40 o 
  -6   8   4       70.89       72.30     10.38 o 
  -5   8   4      194.07      233.21     15.77 o 
  -4   8   4       37.06       42.01      9.38 o 
  -3   8   4        1.16       -2.06      7.04 o 
  -2   8   4      154.39      156.74     15.96 o 
  -1   8   4       11.04        6.41      7.51 o 
   0   8   4        2.70        8.89      5.50 o 
   1   8   4       34.83       59.68      8.96 o 
   2   8   4       63.88       65.72     12.79 o 
   3   8   4       51.39       73.07     13.60 o 
   4   8   4      233.00      236.10     20.04 o 
   5   8   4      420.07      414.65     18.92 o 
   6   8   4       23.17       17.37      7.84 o 
   7   8   4        0.10        3.07      5.68 o 
   8   8   4      230.71      253.12     15.81 o 
   9   8   4      102.56      112.71     11.26 o 
  -9   9   4        7.00       -5.16      8.61 o 
  -8   9   4        1.80       -3.47      5.99 o 
  -7   9   4       72.26       80.18     15.71 o 
  -6   9   4      343.64      407.24     35.25 o 
  -5   9   4        3.68       46.28     14.38 o 
  -4   9   4       25.95       16.64     11.04 o 
  -3   9   4      793.35      784.43     48.16 o 
  -2   9   4       11.58       10.21      8.68 o 
  -1   9   4       54.47       46.56     11.47 o 
   0   9   4      331.44      347.92     23.31 o 
   1   9   4        0.46        3.97      8.13 o 
   2   9   4        5.78       14.28      6.85 o 
   3   9   4      279.26      252.06     20.67 o 
   4   9   4       12.96       18.16      7.17 o 
   5   9   4        1.07        0.44      6.51 o 
   6   9   4      457.84      442.79     21.36 o 
   7   9   4       50.06       50.97     13.89 o 
   8   9   4       18.34       26.98      8.73 o 
  -7  10   4       11.75       30.71     20.33 o 
  -6  10   4       30.06       64.12     20.65 o 
  -5  10   4        9.74       42.02     12.44 o 
  -4  10   4        5.31        3.86     12.78 o 
  -3  10   4        0.00        4.77      7.04 o 
  -2  10   4        8.98       21.35     10.50 o 
  -1  10   4        0.02        4.84      9.68 o 
   0  10   4        1.19        1.86      9.20 o 
   1  10   4       66.30       55.20     13.24 o 
   2  10   4        0.05       -1.32      8.76 o 
   3  10   4       21.08       14.64     13.29 o 
   4  10   4        1.63        0.38     11.97 o 
   5  10   4       81.49       96.68     14.59 o 
   6  10   4        3.62       -7.15      7.17 o 
  -4  11   4       11.52        9.02     12.93 o 
  -3  11   4      606.84      630.37     45.87 o 
  -2  11   4       16.66       17.25     14.87 o 
  -1  11   4       47.55       42.19     12.46 o 
   0  11   4       98.67      101.80     16.80 o 
   1  11   4        5.61       13.92     10.57 o 
   2  11   4       82.55       77.14     15.23 o 
   3  11   4      333.84      338.38     40.45 o 
 -14   1   5      207.65      200.27     12.10 o 
 -13   1   5        1.06       -4.88      4.88 o 
 -12   1   5       35.72       37.17      6.25 o 
 -11   1   5      697.18      720.29     16.77 o 
 -10   1   5      423.57      442.15     12.45 o 
  -9   1   5      373.97      362.05     12.89 o 
  -8   1   5      547.28      534.10      9.64 o 
  -7   1   5        5.20        8.13      2.08 o 
  -6   1   5       44.98       59.04      3.20 o 
  -5   1   5     3080.98     2965.46     25.07 o 
  -4   1   5     1536.13     1612.97     13.09 o 
  -3   1   5     1532.72     1620.71     15.12 o 
  -2   1   5    16707.08    16687.07    182.44 o 
  -1   1   5     3185.46     3080.81     63.75 o 
   0   1   5      200.72      194.32      9.48 o 
   1   1   5     2619.35     2620.46     56.11 o 
   2   1   5      374.23      436.49      7.88 o 
   3   1   5     1575.39     1678.66     16.71 o 
   4   1   5       18.23        6.45      1.36 o 
   5   1   5      680.54      749.85      8.23 o 
   6   1   5      307.32      309.18      6.04 o 
   7   1   5     1042.53     1036.07     13.58 o 
   8   1   5      185.92      187.50      6.51 o 
   9   1   5      423.25      419.60     21.90 o 
  10   1   5      608.87      626.23     17.93 o 
  11   1   5       71.51       67.95      7.69 o 
  12   1   5        1.48        6.87      5.50 o 
  13   1   5        7.35       -2.52      6.00 o 
 -14   2   5       70.18       55.86     12.25 o 
 -13   2   5      183.36      188.27     16.44 o 
 -12   2   5      457.51      466.87     15.06 o 
 -11   2   5      666.93      646.38     15.89 o 
 -10   2   5       36.89       37.74      4.45 o 
  -9   2   5      347.40      382.45     11.57 o 
  -8   2   5       57.93       71.22     10.38 o 
  -7   2   5     1888.25     1935.02     18.18 o 
  -6   2   5     1364.97     1429.04     13.14 o 
  -5   2   5      942.74     1021.72     10.72 o 
  -4   2   5     2266.39     2398.14     21.26 o 
  -3   2   5      919.92      973.98     10.81 o 
  -2   2   5      160.48      166.19      4.73 o 
  -1   2   5     1552.81     1632.28     29.37 o 
   0   2   5        1.59        3.97      3.03 o 
   1   2   5      726.02      649.25     22.13 o 
   2   2   5     1679.28     1917.99     29.85 o 
   3   2   5       18.45       27.70      2.23 o 
   4   2   5     2013.05     2041.70     20.33 o 
   5   2   5     1046.17     1169.75     11.99 o 
   6   2   5      721.98      716.59      9.94 o 
   7   2   5      551.62      548.28     12.18 o 
   8   2   5      735.78      770.39     13.27 o 
   9   2   5      526.49      505.46     11.11 o 
  10   2   5      944.26      957.14     19.21 o 
  11   2   5      161.48      179.10     11.36 o 
  12   2   5       19.00       22.91      7.91 o 
  13   2   5        2.39       -5.75      6.75 o 
 -14   3   5       38.17       35.38      9.80 o 
 -13   3   5       35.54       27.89      9.54 o 
 -12   3   5       39.90       41.94      9.36 o 
 -11   3   5        2.52       -4.40      4.40 o 
 -10   3   5       60.46       70.02      8.65 o 
  -9   3   5       32.39       23.73      4.14 o 
  -8   3   5        4.17        9.09      3.12 o 
  -7   3   5        3.25       -2.73      2.73 o 
  -6   3   5      187.98      146.31      8.25 o 
  -5   3   5        4.84        8.39      1.28 o 
  -4   3   5     1757.22     1732.95     17.99 o 
  -3   3   5     3272.26     3284.20     26.48 o 
  -2   3   5       14.57       18.56      2.02 o 
  -1   3   5      881.27      852.56     11.71 o 
   0   3   5     6046.36     6278.10     64.56 o 
   1   3   5     1698.25     1885.29     34.56 o 
   2   3   5      111.63      114.96      7.99 o 
   3   3   5      613.20      602.82     10.47 o 
   4   3   5     1165.63     1242.80     17.09 o 
   5   3   5      695.18      650.68     10.88 o 
   6   3   5      234.91      230.24      8.43 o 
   7   3   5      668.56      653.75     12.09 o 
   8   3   5       26.08       26.46      4.87 o 
   9   3   5       77.61       73.00      6.40 o 
  10   3   5      174.58      174.07      9.83 o 
  11   3   5        1.44        1.69      5.44 o 
  12   3   5        3.33        6.98      7.48 o 
  13   3   5      128.84      134.29     21.41 o 
 -13   4   5       21.02       20.42     16.39 o 
 -12   4   5       91.18       72.32     23.50 o 
 -11   4   5       22.03       22.50      8.44 o 
 -10   4   5       88.81      103.99     20.82 o 
  -9   4   5       66.89       66.41      7.85 o 
  -8   4   5        1.50        3.06      3.87 o 
  -7   4   5      170.61      184.61      8.20 o 
  -6   4   5        3.97        5.03      7.74 o 
  -5   4   5       75.15      100.03      8.53 o 
  -4   4   5      260.22      264.07      5.87 o 
  -3   4   5      142.28      161.97      4.18 o 
  -2   4   5      962.17      971.46     11.59 o 
  -1   4   5      389.15      413.75      7.44 o 
   0   4   5       51.40       48.80      2.52 o 
   1   4   5      418.43      443.79      9.44 o 
   2   4   5      678.54      698.96     10.89 o 
   3   4   5      479.00      491.85      9.48 o 
   4   4   5      531.00      601.77     12.75 o 
   5   4   5      533.75      490.78     14.18 o 
   6   4   5       16.37       19.44      4.28 o 
   7   4   5        2.57        7.54      4.39 o 
   8   4   5        0.18        2.32      4.19 o 
   9   4   5      140.45      126.03     10.90 o 
  10   4   5      106.13      104.94     10.65 o 
  11   4   5       65.59       61.62     11.04 o 
  12   4   5        0.33       -2.83      9.89 o 
 -13   5   5        0.25       -1.43     13.85 o 
 -12   5   5       77.06       62.44     11.57 o 
 -11   5   5        7.13       -0.76      7.27 o 
 -10   5   5        6.21        5.26     12.21 o 
  -9   5   5      258.36      279.26     25.28 o 
  -8   5   5        3.28        3.82      4.19 o 
  -7   5   5      230.39      246.16     10.83 o 
  -6   5   5      136.86      170.46      8.28 o 
  -5   5   5      371.59      343.47      9.43 o 
  -4   5   5       94.59      110.04     10.05 o 
  -3   5   5      270.58      306.52      8.73 o 
  -2   5   5      218.28      230.97      9.87 o 
  -1   5   5        0.19       -0.74      1.46 o 
   0   5   5      954.89      939.30     10.23 o 
   1   5   5       45.88       52.03      4.07 o 
   2   5   5      148.21      153.34      6.92 o 
   3   5   5      647.97      526.60     23.10 o 
   4   5   5      190.98      167.87      8.01 o 
   5   5   5      119.99      124.04      8.93 o 
   6   5   5      603.20      588.35     15.34 o 
   7   5   5      185.06      175.91     10.47 o 
   8   5   5       53.67       40.26      6.46 o 
   9   5   5      219.07      222.42     12.91 o 
  10   5   5       16.08       11.23      6.61 o 
  11   5   5        2.04        0.05      6.68 o 
  12   5   5        0.05        8.37      8.60 o 
 -12   6   5       48.58       34.60     10.26 o 
 -11   6   5        2.99        3.88      7.91 o 
 -10   6   5      158.16      158.02     15.33 o 
  -9   6   5       22.51       21.85      7.16 o 
  -8   6   5      672.34      682.75     17.99 o 
  -7   6   5     1197.87     1255.30     23.98 o 
  -6   6   5       71.43       69.26      8.45 o 
  -5   6   5       49.80       39.04      7.68 o 
  -4   6   5      631.37      644.50     15.78 o 
  -3   6   5      313.06      285.25      9.18 o 
  -2   6   5      232.77      263.91     10.42 o 
  -1   6   5     1389.41     1426.92     24.73 o 
   0   6   5      346.38      363.22     11.87 o 
   1   6   5     3861.06     3686.31     47.10 o 
   2   6   5       75.58      104.71     11.27 o 
   3   6   5        8.86       -2.49      3.79 o 
   4   6   5     1559.69     1485.38     31.09 o 
   5   6   5       89.68      101.96      8.75 o 
   6   6   5      562.56      583.07     17.16 o 
   7   6   5      872.13      827.38     22.16 o 
   8   6   5       31.91       26.08      6.51 o 
   9   6   5      440.55      446.59     16.00 o 
  10   6   5      109.12      126.66     12.55 o 
  11   6   5       11.14        6.16      7.12 o 
 -11   7   5      108.36      121.08     15.13 o 
 -10   7   5        1.86        7.34      7.77 o 
  -9   7   5        9.36       14.11      8.79 o 
  -8   7   5      520.97      587.80     17.61 o 
  -7   7   5       74.84       88.06      8.33 o 
  -6   7   5      244.57      259.49     15.37 o 
  -5   7   5      458.74      452.04     27.60 o 
  -4   7   5      105.13      112.65     10.14 o 
  -3   7   5        0.04        4.49      4.52 o 
  -2   7   5      439.64      474.71     19.68 o 
  -1   7   5       18.28       10.46      5.30 o 
   0   7   5      459.22      439.15     25.14 o 
   1   7   5      400.44      430.44     16.76 o 
   2   7   5      151.95      135.03     15.51 o 
   3   7   5        0.25       -2.01      4.66 o 
   4   7   5      306.85      301.72     15.59 o 
   5   7   5        0.76       -2.84      9.94 o 
   6   7   5        0.70       -1.46      4.16 o 
   7   7   5        5.49        5.19      5.38 o 
   8   7   5       53.13       64.18      8.56 o 
   9   7   5        1.17       -5.36      5.36 o 
  10   7   5        0.91        0.91      7.11 o 
 -10   8   5      145.51      148.48     16.20 o 
  -9   8   5      127.67      121.19     14.49 o 
  -8   8   5       14.36       17.32      6.44 o 
  -7   8   5       10.38       14.13      5.84 o 
  -6   8   5       92.51       94.34     12.48 o 
  -5   8   5      158.88      169.91     13.72 o 
  -4   8   5       57.96       78.62     18.53 o 
  -3   8   5      121.94      128.60     22.82 o 
  -2   8   5       36.00       25.47     12.12 o 
  -1   8   5      767.90      726.53     22.32 o 
   0   8   5      126.17      127.51     11.95 o 
   1   8   5      144.09      147.83     12.90 o 
   2   8   5      322.19      316.55     20.93 o 
   3   8   5       60.96       78.38     10.06 o 
   4   8   5      158.91      180.96     17.94 o 
   5   8   5      136.28      124.14     13.02 o 
   6   8   5      148.35      167.60     15.26 o 
   7   8   5       90.43       88.39      9.51 o 
   8   8   5      578.01      589.23     19.44 o 
   9   8   5      242.96      256.12     24.19 o 
  -9   9   5        3.68       -0.61      6.83 o 
  -8   9   5       75.26       57.43      8.97 o 
  -7   9   5      311.47      312.33     37.96 o 
  -6   9   5       40.75       57.47     18.98 o 
  -5   9   5      144.93      171.82     26.22 o 
  -4   9   5       68.45       96.80     20.37 o 
  -3   9   5       88.18      111.69     22.91 o 
  -2   9   5       22.68       23.97      9.54 o 
  -1   9   5      114.05      131.29     16.39 o 
   0   9   5      237.91      213.08     20.13 o 
   1   9   5      136.08      157.39     17.67 o 
   2   9   5       20.78       19.70      7.60 o 
   3   9   5        0.06        3.70      5.38 o 
   4   9   5      391.38      380.47     26.40 o 
   5   9   5        0.08        2.63      6.17 o 
   6   9   5        1.80        8.43      7.91 o 
   7   9   5       16.42       35.22     10.11 o 
   8   9   5        0.01        6.35      6.24 o 
  -7  10   5      206.94      188.94     31.76 o 
  -6  10   5      132.68      189.31     30.42 o 
  -5  10   5        0.04       22.20      9.51 o 
  -4  10   5       22.73       23.57     15.51 o 
  -2  10   5       21.21       22.48     10.76 o 
  -1  10   5       82.65       86.27     15.31 o 
   0  10   5        1.62       -1.32      8.79 o 
   1  10   5       34.08       58.05     12.96 o 
   2  10   5      229.85      242.80     22.88 o 
   3  10   5        9.24       -1.25     11.01 o 
   4  10   5      100.28      102.01     13.08 o 
   5  10   5      175.93      201.45     24.80 o 
   6  10   5       11.91       24.86      9.78 o 
  -4  11   5        8.19       13.66     12.77 o 
  -3  11   5        5.81       22.51     15.70 o 
  -2  11   5        4.76        5.97     13.62 o 
  -1  11   5       20.74       16.62     10.35 o 
   0  11   5        2.24       16.04     10.28 o 
   1  11   5       11.31        7.51     10.49 o 
   2  11   5       10.96       22.18     11.16 o 
   3  11   5       51.92       65.39     19.94 o 
 -14   0   6        0.06       -4.60      7.88 o 
 -13   0   6      314.25      285.15     20.21 o 
 -12   0   6        0.88       -2.67      5.67 o 
 -11   0   6      237.78      221.47     14.74 o 
 -10   0   6      516.22      508.43     19.00 o 
  -9   0   6      963.22      987.36     22.57 o 
  -8   0   6        0.96        1.58      3.67 o 
  -7   0   6     1818.25     1805.68     20.81 o 
  -6   0   6      442.78      496.06      8.68 o 
  -5   0   6      101.92      110.95      3.85 o 
  -4   0   6     3958.27     4083.89     46.46 o 
  -3   0   6     1099.64     1057.16     11.70 o 
  -2   0   6     1790.82     1716.09     28.68 o 
  -1   0   6      573.68      521.19     16.17 o 
   1   0   6       48.92       37.22      3.04 o 
   2   0   6      678.09      673.44     10.13 o 
   3   0   6     3812.19     3619.31     39.66 o 
   4   0   6      563.49      522.79      9.52 o 
   5   0   6      220.69      224.26      5.43 o 
   6   0   6     1222.67     1130.03     14.48 o 
   7   0   6       93.05       95.04      7.21 o 
   8   0   6      207.99      217.72      9.80 o 
   9   0   6     2342.88     2367.59     45.09 o 
  10   0   6        3.09        2.44      5.49 o 
  11   0   6      158.74      171.93     17.96 o 
  12   0   6     1405.83     1368.88     45.93 o 
  13   0   6       11.27        3.78      9.06 o 
 -14   1   6       14.36       16.33      9.68 o 
 -13   1   6       67.81       69.47      7.94 o 
 -12   1   6        6.81        5.48      4.83 o 
 -11   1   6       46.94       67.05      6.65 o 
 -10   1   6       22.19       31.31      5.17 o 
  -9   1   6     1447.19     1488.08     19.14 o 
  -8   1   6      299.82      326.14      9.25 o 
  -7   1   6       41.47       45.34      3.15 o 
  -6   1   6     1011.19      986.31     11.90 o 
  -5   1   6      209.55      217.98      4.00 o 
  -4   1   6     2214.42     2302.35     20.90 o 
  -3   1   6     2486.01     2414.41     24.12 o 
  -2   1   6      567.71      541.77      7.93 o 
  -1   1   6     2154.68     2204.19     49.30 o 
   0   1   6     6313.83     6074.40    117.83 o 
   1   1   6     2594.52     2601.57     56.80 o 
   2   1   6      108.21      144.21      4.48 o 
   3   1   6     1103.92     1111.03     11.09 o 
   4   1   6     1314.52     1389.03     12.24 o 
   5   1   6      978.99      996.39      9.97 o 
   6   1   6      754.72      798.96     10.11 o 
   7   1   6       28.95       27.09      3.03 o 
   8   1   6      519.37      525.79      9.79 o 
   9   1   6       22.96       19.39      5.31 o 
  10   1   6        6.59        6.55      4.47 o 
  11   1   6      154.87      145.18     12.16 o 
  12   1   6        0.42        3.62      5.22 o 
  13   1   6       12.83        9.23      6.60 o 
 -14   2   6        1.61       -0.35      8.00 o 
 -13   2   6       12.47       14.34     13.37 o 
 -12   2   6      184.88      208.02     10.71 o 
 -11   2   6      164.23      188.52     10.18 o 
 -10   2   6      275.31      290.36      8.74 o 
  -9   2   6      714.42      725.73     12.82 o 
  -8   2   6      288.63      288.77      7.61 o 
  -7   2   6      195.37      218.19     11.70 o 
  -6   2   6        3.98       21.76      3.98 o 
  -5   2   6     1008.98     1125.36     14.98 o 
  -4   2   6      535.80      623.24      7.68 o 
  -3   2   6     1174.88     1160.39     10.76 o 
  -2   2   6      726.54      796.91     14.68 o 
  -1   2   6       31.78       20.73      5.18 o 
   0   2   6     2752.70     2543.91     58.36 o 
   1   2   6      946.46      924.09     28.34 o 
   2   2   6     1955.90     1882.78     34.37 o 
   3   2   6     2646.32     2677.69     33.26 o 
   4   2   6        4.78        6.25      1.43 o 
   5   2   6      707.08      739.37     13.03 o 
   6   2   6       46.82       64.30      3.84 o 
   7   2   6       49.63       56.34      4.04 o 
   8   2   6      249.50      240.06      9.13 o 
   9   2   6      207.14      200.12      9.14 o 
  10   2   6        9.39        4.54      3.91 o 
  11   2   6       30.42       27.25      5.97 o 
  12   2   6       61.52       61.54      8.00 o 
  13   2   6       23.30       16.03      9.29 o 
 -14   3   6       23.64       31.02      9.59 o 
 -13   3   6      159.27      169.70     16.42 o 
 -12   3   6       65.83       60.85     13.05 o 
 -11   3   6       46.35       42.94      6.16 o 
 -10   3   6      483.25      490.91     19.10 o 
  -9   3   6      878.20      880.76     16.45 o 
  -8   3   6      176.87      192.13      7.43 o 
  -7   3   6     1900.51     2006.29     23.19 o 
  -6   3   6      465.46      462.40      7.94 o 
  -5   3   6      355.49      380.36      7.56 o 
  -4   3   6      906.25      892.46     12.19 o 
  -3   3   6      570.10      527.83      7.64 o 
  -2   3   6       90.49       93.38      4.03 o 
  -1   3   6     1795.72     1896.53     20.78 o 
   0   3   6     9929.75    10845.05    106.37 o 
   1   3   6      273.14      236.87     10.10 o 
   2   3   6      729.78      698.60     11.63 o 
   3   3   6     1075.06     1096.66     15.33 o 
   4   3   6      188.91      184.78      6.54 o 
   5   3   6     1367.40     1410.64     20.97 o 
   6   3   6      342.31      346.79     11.23 o 
   7   3   6      539.44      530.46     15.35 o 
   8   3   6      162.34      169.07     10.07 o 
   9   3   6      166.19      180.27     13.06 o 
  10   3   6      185.99      187.78      9.95 o 
  11   3   6       58.14       61.02     10.85 o 
  12   3   6       13.18        3.93      7.35 o 
  13   3   6      275.47      283.60     25.07 o 
 -13   4   6        1.85        3.11     15.03 o 
 -12   4   6      415.56      424.39     20.06 o 
 -11   4   6      106.48      127.18     13.03 o 
 -10   4   6       51.96       38.27      9.79 o 
  -9   4   6      738.85      723.49     19.52 o 
  -8   4   6       21.77       18.50      4.59 o 
  -7   4   6       48.77       52.04      5.07 o 
  -6   4   6     1711.39     1665.60     24.86 o 
  -5   4   6        4.34        1.35      2.02 o 
  -4   4   6      246.21      263.62      5.92 o 
  -3   4   6       17.33       11.68      1.79 o 
  -2   4   6      117.09      139.37      3.69 o 
  -1   4   6     2459.22     2610.68     23.52 o 
   0   4   6       74.18       86.82      3.95 o 
   1   4   6       56.09       95.79      5.31 o 
   2   4   6     4205.05     4308.04     45.48 o 
   3   4   6      346.25      343.58      8.86 o 
   4   4   6       14.68       10.26      3.43 o 
   5   4   6      551.76      593.35     15.71 o 
   6   4   6        0.10       -0.48      2.72 o 
   7   4   6       29.75       28.17      8.81 o 
   8   4   6      654.59      674.15     19.80 o 
   9   4   6       41.81       54.05      8.16 o 
  10   4   6        0.84       -2.25      5.52 o 
  11   4   6      198.91      180.35     13.70 o 
  12   4   6        1.25        2.19     14.25 o 
 -13   5   6       29.14       20.54     14.68 o 
 -12   5   6        0.69       -0.38      8.31 o 
 -11   5   6      135.88      132.01     14.14 o 
 -10   5   6       14.18        1.54      7.37 o 
  -9   5   6       87.01       66.24     13.34 o 
  -8   5   6      478.82      504.99     16.57 o 
  -7   5   6       13.58       14.32      4.04 o 
  -6   5   6      695.07      668.74     13.83 o 
  -5   5   6       13.54       10.91      3.60 o 
  -4   5   6     1300.38     1303.16     16.37 o 
  -3   5   6     1950.79     1894.63     22.62 o 
  -2   5   6       40.21       58.12      3.91 o 
  -1   5   6      829.31      832.37     10.56 o 
   0   5   6      461.40      480.35      9.18 o 
   1   5   6     1556.49     1552.15     19.92 o 
   2   5   6       81.08       77.41      5.56 o 
   3   5   6       18.95       12.03      6.29 o 
   4   5   6        4.22        2.45      3.33 o 
   5   5   6       10.70       19.16      5.06 o 
   6   5   6       80.92       94.21      9.20 o 
   7   5   6       32.88       28.10      6.01 o 
   8   5   6       20.06       11.85      5.00 o 
   9   5   6       73.55       89.39     11.99 o 
  10   5   6       22.89       17.92      7.35 o 
  11   5   6       70.21       58.04     10.48 o 
  12   5   6      130.62      131.82     12.80 o 
 -12   6   6        9.55       -1.78      7.80 o 
 -11   6   6        5.68       -0.57      7.65 o 
 -10   6   6       20.99       13.36      7.99 o 
  -9   6   6       14.87       18.34      6.85 o 
  -8   6   6       81.07       89.94      8.39 o 
  -7   6   6        0.81       21.59     13.20 o 
  -6   6   6      417.64      414.43     13.01 o 
  -5   6   6        0.37       -1.38      3.29 o 
  -4   6   6      236.17      250.85     10.14 o 
  -3   6   6        2.58        2.30      2.83 o 
  -2   6   6     1345.26     1342.08     18.59 o 
  -1   6   6        0.36        2.19      2.27 o 
   0   6   6        0.10        5.00      3.20 o 
   1   6   6        0.01        1.79      3.09 o 
   2   6   6        0.25        1.82      3.23 o 
   3   6   6        8.24       23.11      7.26 o 
   4   6   6       42.49       25.89      6.58 o 
   5   6   6      147.77      126.90      9.41 o 
   6   6   6      263.57      278.95     12.75 o 
   7   6   6        9.73        7.56      5.25 o 
   8   6   6       35.70       32.00      6.99 o 
   9   6   6        0.10       -6.03      6.03 o 
  10   6   6        7.01        3.33      7.08 o 
  11   6   6       52.19       28.29      8.54 o 
 -11   7   6      206.18      184.06     21.92 o 
 -10   7   6       36.61       52.55     10.94 o 
  -9   7   6      200.42      218.67     14.81 o 
  -8   7   6      593.74      581.98     17.57 o 
  -7   7   6       91.97       96.23     11.78 o 
  -6   7   6       69.28       71.95      9.43 o 
  -5   7   6      973.17     1015.01     26.02 o 
  -4   7   6        5.04        7.91      5.03 o 
  -3   7   6      229.76      226.67     13.03 o 
  -2   7   6      279.97      280.92     20.74 o 
  -1   7   6      245.46      210.76     13.69 o 
   0   7   6      876.48      899.71     23.89 o 
   1   7   6      902.86      968.98     25.28 o 
   2   7   6        1.79        0.36      4.86 o 
   3   7   6       67.57       54.94      8.67 o 
   4   7   6      307.24      296.92     16.66 o 
   5   7   6      169.44      191.53     19.90 o 
   6   7   6        0.02        3.34      4.53 o 
   7   7   6       37.61       37.82      7.29 o 
   8   7   6      238.32      259.48     14.17 o 
   9   7   6      183.50      183.70     13.08 o 
  10   7   6      113.53       89.03     20.52 o 
 -10   8   6      105.17      102.30     14.04 o 
  -9   8   6        4.85       10.76     10.23 o 
  -8   8   6       55.50       48.69      8.87 o 
  -7   8   6      201.33      234.88     18.51 o 
  -6   8   6       22.22       14.88      7.36 o 
  -5   8   6        0.67        7.60     12.23 o 
  -4   8   6       39.22       60.61     16.75 o 
  -3   8   6       94.64      109.83     14.56 o 
  -2   8   6       40.80       38.78     19.40 o 
  -1   8   6        2.73        4.61      5.46 o 
   0   8   6      328.53      336.20     16.14 o 
   1   8   6      132.00      143.12     12.79 o 
   2   8   6       12.75       10.43      6.14 o 
   3   8   6      561.86      571.46     21.03 o 
   4   8   6        3.12        7.73      7.37 o 
   5   8   6        0.12        7.74      7.48 o 
   6   8   6      669.76      680.50     25.15 o 
   7   8   6       29.39       22.04      7.02 o 
   8   8   6       29.79       22.21      7.36 o 
   9   8   6      257.00      231.60     19.03 o 
  -9   9   6        8.09        9.82      7.73 o 
  -8   9   6        3.63        4.52      7.21 o 
  -7   9   6      139.06      142.10     26.97 o 
  -6   9   6       83.90       72.76     19.39 o 
  -5   9   6        3.52       13.59      9.84 o 
  -4   9   6      211.90      257.31     32.09 o 
  -3   9   6      369.50      386.86     34.35 o 
  -2   9   6       17.32       22.21     11.87 o 
  -1   9   6      179.92      180.77     31.27 o 
   0   9   6      387.53      451.50     24.91 o 
   1   9   6       86.40       73.12     10.40 o 
   2   9   6       20.93       15.38      7.52 o 
   3   9   6      185.23      229.19     21.01 o 
   4   9   6       76.08       88.59     14.57 o 
   5   9   6       21.56       29.95      8.18 o 
   6   9   6      159.78      151.27     15.76 o 
   7   9   6      103.28      133.57     16.18 o 
   8   9   6       26.89        5.66      8.24 o 
  -7  10   6       10.74        3.02     16.96 o 
  -6  10   6        2.79       -8.08     12.29 o 
  -5  10   6       11.61       22.37     11.35 o 
  -4  10   6        3.58       18.44     14.01 o 
  -3  10   6       31.85       -2.24      6.70 o 
  -2  10   6        0.14        8.45      9.00 o 
  -1  10   6        6.98        8.64     10.11 o 
   0  10   6        1.95       -5.74      8.14 o 
   1  10   6        9.89       10.43      9.40 o 
   2  10   6        9.84       17.43     10.18 o 
   3  10   6       48.29       81.17     20.92 o 
   4  10   6        5.71       16.74     11.63 o 
   5  10   6        9.74       -6.75      6.75 o 
   6  10   6       29.18       27.96     12.72 o 
  -3  11   6      271.05      391.98     44.29 o 
  -2  11   6       88.41       73.55     22.41 o 
  -1  11   6        4.38        8.97      9.88 o 
   0  11   6      181.88      203.54     22.03 o 
   1  11   6       12.66       20.87     11.78 o 
   2  11   6      134.73      108.20     18.58 o 
 -14   1   7      162.78      165.47     12.06 o 
 -13   1   7        2.22        3.03      5.78 o 
 -12   1   7      129.52      137.00      9.54 o 
 -11   1   7        1.55       -1.03      3.87 o 
 -10   1   7        9.64       10.31      5.55 o 
  -9   1   7      236.49      280.22      7.95 o 
  -8   1   7     2061.40     2059.13     21.20 o 
  -7   1   7       11.68        6.34      2.14 o 
  -6   1   7      488.08      499.49      6.96 o 
  -5   1   7     1842.34     1746.69     14.17 o 
  -4   1   7        8.55       15.14      1.53 o 
  -3   1   7      477.86      509.20      6.60 o 
  -2   1   7     2742.84     2667.66     24.32 o 
  -1   1   7       60.29       79.80      8.30 o 
   0   1   7      977.24     1025.44     28.31 o 
   1   1   7     1370.83     1315.99     16.59 o 
   2   1   7     1075.82     1097.52     12.87 o 
   3   1   7      157.83      165.52      3.59 o 
   4   1   7     1032.66     1042.72     10.56 o 
   5   1   7      106.41       98.57      3.47 o 
   6   1   7       88.79       75.31      3.57 o 
   7   1   7       28.10       26.02      2.84 o 
   8   1   7       10.13       16.75      2.97 o 
   9   1   7      534.67      518.36     15.15 o 
  10   1   7      423.25      415.61     14.11 o 
  11   1   7       12.47       18.64      5.34 o 
  12   1   7      209.88      206.88     14.54 o 
  13   1   7       17.70        7.32      6.54 o 
 -14   2   7       12.03        5.25      8.35 o 
 -13   2   7      453.67      424.00     14.25 o 
 -12   2   7       18.53       25.43      5.63 o 
 -11   2   7        3.36        9.73      4.68 o 
 -10   2   7       24.33       33.68      4.23 o 
  -9   2   7       24.96       48.51      5.82 o 
  -8   2   7        4.23        8.73      4.30 o 
  -7   2   7      423.14      430.47      7.89 o 
  -6   2   7      124.12      148.64      3.90 o 
  -5   2   7     1754.53     1829.46     16.39 o 
  -4   2   7      208.77      200.41      4.25 o 
  -3   2   7      520.08      478.88      7.31 o 
  -2   2   7      505.60      521.07      9.80 o 
  -1   2   7      889.71      766.12     30.95 o 
   0   2   7     1331.86     1325.19     36.62 o 
   1   2   7       87.81      116.87      9.37 o 
   2   2   7     5217.69     5423.55     77.46 o 
   3   2   7     4259.41     4549.88     44.38 o 
   4   2   7     8617.79     8696.27     61.66 o 
   5   2   7     1061.57     1065.47     11.95 o 
   6   2   7       41.36       44.50      3.73 o 
   7   2   7      508.65      512.35      9.62 o 
   8   2   7      401.14      401.29     11.20 o 
   9   2   7      221.68      221.65      7.98 o 
  10   2   7       60.26       56.28      6.31 o 
  11   2   7       17.75        7.40      7.04 o 
  12   2   7      134.21      111.97      9.80 o 
  13   2   7        1.43        1.42      7.74 o 
 -14   3   7       41.54       26.13      9.33 o 
 -13   3   7       96.82       93.93     21.32 o 
 -12   3   7       13.00       14.92      7.61 o 
 -11   3   7      517.13      507.05     14.14 o 
 -10   3   7      808.90      852.69     18.53 o 
  -9   3   7       40.07       47.25      6.90 o 
  -8   3   7       50.55       74.56      7.01 o 
  -7   3   7     4953.31     4818.58     45.40 o 
  -6   3   7       19.47        9.27      2.32 o 
  -5   3   7      162.01      158.80      4.35 o 
  -4   3   7     3053.69     3149.26     30.51 o 
  -3   3   7       31.15       49.85      3.08 o 
  -2   3   7     1365.28     1366.95     19.82 o 
  -1   3   7     1602.65     1482.13     17.93 o 
   0   3   7      608.75      673.61     12.64 o 
   1   3   7      189.57      219.22     10.04 o 
   2   3   7     1262.38     1161.99     16.64 o 
   3   3   7      270.01      281.69      7.50 o 
   4   3   7        2.46        2.44      2.04 o 
   5   3   7      422.46      416.59     10.95 o 
   6   3   7      133.83      120.58      8.97 o 
   7   3   7      656.42      684.47     15.54 o 
   8   3   7      187.98      196.18     12.66 o 
   9   3   7        2.18        5.18      5.17 o 
  10   3   7       80.58       93.62      7.74 o 
  11   3   7       87.81       68.79     25.74 o 
  12   3   7       64.79       46.66     10.67 o 
 -13   4   7       18.12       36.76     19.37 o 
 -12   4   7        0.43        6.31      7.67 o 
 -11   4   7        0.45        3.74      6.90 o 
 -10   4   7       94.40       86.72      9.11 o 
  -9   4   7       55.67       61.48     12.36 o 
  -8   4   7      241.66      248.99     10.17 o 
  -7   4   7        1.94        3.92      3.52 o 
  -6   4   7      514.64      571.19     24.44 o 
  -5   4   7      906.38      868.27     13.26 o 
  -4   4   7      152.42      157.04      6.84 o 
  -3   4   7      337.73      343.77      6.04 o 
  -2   4   7      326.02      349.66      6.15 o 
  -1   4   7        1.86        1.42      1.47 o 
   0   4   7        6.77       10.88      3.48 o 
   1   4   7      108.15      119.62      6.60 o 
   2   4   7        0.87       -0.02      3.08 o 
   3   4   7       79.90       79.36      5.58 o 
   4   4   7        3.70        1.77      3.00 o 
   5   4   7       24.41       21.31      4.84 o 
   6   4   7      323.32      322.08     14.46 o 
   7   4   7        1.15       10.20      4.27 o 
   8   4   7      143.68      144.50     11.26 o 
   9   4   7        0.06       -2.30      5.28 o 
  10   4   7       21.16       11.39      6.53 o 
  11   4   7       10.40       12.87      7.04 o 
  12   4   7        0.46        1.96      7.62 o 
 -13   5   7      120.74      135.39     26.67 o 
 -12   5   7        0.69       -0.52      7.44 o 
 -11   5   7       52.13       36.66     19.59 o 
 -10   5   7      126.51      101.69     12.36 o 
  -9   5   7      190.34      189.06     15.03 o 
  -8   5   7       70.61       71.24      7.94 o 
  -7   5   7      550.65      537.82     14.35 o 
  -6   5   7        3.42        5.88      3.43 o 
  -5   5   7      195.67      156.50      7.41 o 
  -4   5   7     4687.44     4554.81     41.57 o 
  -3   5   7      103.50      115.67      6.72 o 
  -2   5   7       49.06       42.49      3.39 o 
  -1   5   7     1749.78     1646.01     16.63 o 
   0   5   7       16.18       15.67      2.66 o 
   1   5   7      155.34      177.96      5.77 o 
   2   5   7     1235.44     1220.99     19.25 o 
   3   5   7        2.44       -3.68      3.68 o 
   4   5   7      407.53      409.92     11.52 o 
   5   5   7      334.59      351.76     12.99 o 
   6   5   7       59.22       64.80     11.24 o 
   7   5   7        8.72        6.80      5.98 o 
   8   5   7       68.15       67.36      8.78 o 
   9   5   7       68.67       59.55      9.07 o 
  10   5   7       78.72       90.87     10.89 o 
  11   5   7        4.21        8.98      7.06 o 
  12   5   7       23.93       18.48      9.54 o 
 -12   6   7        5.28        8.63      8.37 o 
 -11   6   7        5.74       -9.66      9.66 o 
 -10   6   7      308.89      280.07     31.88 o 
  -9   6   7        0.04       -4.34      5.32 o 
  -8   6   7      156.78      177.74     12.46 o 
  -7   6   7       47.26       56.82      8.07 o 
  -6   6   7     2057.14     2049.63     27.87 o 
  -5   6   7       23.70       22.75      5.07 o 
  -4   6   7      107.02      108.93      7.87 o 
  -3   6   7      792.26      824.59     15.44 o 
  -2   6   7      458.45      450.21     18.18 o 
  -1   6   7      693.22      635.29     13.17 o 
   0   6   7     2235.61     2134.01     42.62 o 
   1   6   7       25.95       31.77      6.04 o 
   2   6   7      128.11      137.46     14.40 o 
   3   6   7     1705.19     1744.03     34.33 o 
   4   6   7       35.11       36.01      7.24 o 
   5   6   7      274.31      246.41     12.18 o 
   6   6   7      606.99      630.54     18.96 o 
   7   6   7      111.97      119.77      9.81 o 
   8   6   7       36.57       27.48      6.94 o 
   9   6   7      164.94      178.24     14.18 o 
  10   6   7      133.75      127.61     12.53 o 
  11   6   7       94.34       87.22     13.75 o 
 -11   7   7       52.96       55.31     11.61 o 
 -10   7   7       14.16        7.29      8.21 o 
  -9   7   7        0.39       -2.72      6.22 o 
  -8   7   7       31.11       42.40      8.48 o 
  -7   7   7       20.93       21.28      5.57 o 
  -6   7   7        0.58       -1.49      5.23 o 
  -5   7   7      256.20      307.03     15.09 o 
  -4   7   7       37.22       38.37      5.43 o 
  -3   7   7      100.55       99.01      9.88 o 
  -2   7   7       95.31       82.29     10.66 o 
  -1   7   7        6.02        2.20      4.62 o 
   0   7   7      472.15      383.58     20.95 o 
   1   7   7      465.05      507.35     19.19 o 
   2   7   7      192.37      193.11     13.71 o 
   3   7   7        1.00        1.12      4.82 o 
   4   7   7        2.90        9.23      5.97 o 
   5   7   7      268.58      330.44     20.29 o 
   6   7   7       53.00       72.30     10.56 o 
   7   7   7        7.81       12.33      5.87 o 
   8   7   7      105.20      113.24     10.71 o 
   9   7   7       53.89       50.88      9.59 o 
  10   7   7       30.43       35.17     11.58 o 
 -10   8   7       34.41       26.50     14.71 o 
  -9   8   7      212.14      221.32     23.64 o 
  -8   8   7       15.44       26.31      7.60 o 
  -7   8   7        3.00        1.84      5.49 o 
  -6   8   7      207.56      212.32     15.74 o 
  -5   8   7      630.53      632.72     41.02 o 
  -4   8   7       63.14       76.08     18.18 o 
  -3   8   7      169.61      191.88     17.86 o 
  -2   8   7       79.76       79.06      9.44 o 
  -1   8   7      100.32       98.89     11.65 o 
   0   8   7       58.60       55.64     19.54 o 
   1   8   7       63.45       62.64     14.88 o 
   2   8   7        0.88       -0.49      5.76 o 
   3   8   7      414.07      418.68     18.55 o 
   4   8   7       12.45       21.06      8.78 o 
   5   8   7       10.03       -1.09      7.01 o 
   6   8   7       11.63       10.89      7.47 o 
   7   8   7       15.79        9.48      7.03 o 
   8   8   7       24.35       20.71      7.51 o 
   9   8   7       28.90       20.10      7.24 o 
  -9   9   7        9.18       12.24      7.80 o 
  -8   9   7       33.59       52.87     11.10 o 
  -7   9   7      104.54      111.93     24.03 o 
  -6   9   7        0.99       41.71     15.98 o 
  -5   9   7       48.45       59.26     16.11 o 
  -4   9   7      240.69      272.15     33.32 o 
  -3   9   7       26.88       11.42     13.01 o 
  -2   9   7      340.03      331.04     34.58 o 
  -1   9   7        7.15        6.08      8.61 o 
   0   9   7       16.42       33.07     11.25 o 
   1   9   7       72.61       68.97     10.55 o 
   2   9   7       27.24       23.63      7.76 o 
   3   9   7      152.80      145.22     17.26 o 
   4   9   7        8.30       -1.30      9.31 o 
   5   9   7      125.52      124.35     13.63 o 
   6   9   7      113.23      138.82     15.37 o 
   7   9   7       42.33       46.93      9.07 o 
  -7  10   7       19.83       21.57     18.25 o 
  -6  10   7       37.05       34.87     16.32 o 
  -5  10   7       53.02       91.59     20.75 o 
  -4  10   7       72.09       86.71     21.68 o 
  -3  10   7        6.98       -2.58      7.36 o 
  -2  10   7      283.22      302.83     25.04 o 
  -1  10   7      562.43      614.48     30.07 o 
   0  10   7       65.18       59.17     13.37 o 
   1  10   7      198.12      207.88     21.78 o 
   2  10   7       39.29       63.96     23.78 o 
   3  10   7       67.09       69.17     14.38 o 
   4  10   7      124.02      125.26     21.96 o 
   5  10   7      129.09      108.76     13.92 o 
  -3  11   7       22.53       14.84     14.12 o 
  -2  11   7        0.67        3.82     13.92 o 
  -1  11   7      149.73      134.67     33.82 o 
   0  11   7        0.96       13.86     10.30 o 
   1  11   7       36.61       27.96     11.80 o 
   2  11   7       38.72       35.97     12.13 o 
 -14   0   8      381.62      444.98     50.78 o 
 -13   0   8       49.13       43.75     10.02 o 
 -12   0   8      341.28      350.67     18.05 o 
 -11   0   8      133.09      128.02     27.43 o 
 -10   0   8       27.35       22.01      6.98 o 
  -9   0   8      109.97      120.83     12.88 o 
  -8   0   8     4087.26     3915.72     74.86 o 
  -7   0   8       50.89       50.62      3.45 o 
  -6   0   8     1480.11     1411.17     16.06 o 
  -5   0   8      551.12      593.58      8.73 o 
  -4   0   8     2453.36     2332.67     25.07 o 
  -3   0   8     3753.12     3611.68     35.37 o 
  -2   0   8       29.94       36.45      2.71 o 
  -1   0   8     2732.27     2659.45     33.88 o 
   0   0   8    40501.31    38099.29    588.20 o 
   1   0   8     2874.30     3109.06     42.64 o 
   2   0   8       25.63       40.78      3.49 o 
   3   0   8     8126.49     8359.51     90.04 o 
   4   0   8     1732.71     1839.28     21.41 o 
   5   0   8     1203.54     1197.52     17.99 o 
   6   0   8     1308.78     1301.79     16.27 o 
   7   0   8       31.89       31.00      4.66 o 
   8   0   8      129.92      123.79     10.23 o 
   9   0   8      286.83      304.05     14.87 o 
  10   0   8        8.42       14.26      7.34 o 
  11   0   8       90.17       81.62     13.74 o 
  12   0   8       83.25       86.71     14.43 o 
  13   0   8       12.56       18.91     10.94 o 
 -14   1   8        6.25       11.55      5.87 o 
 -13   1   8      185.32      185.38     18.66 o 
 -12   1   8       19.76       32.09      8.30 o 
 -11   1   8      228.30      266.08     11.13 o 
 -10   1   8      623.06      625.25     14.91 o 
  -9   1   8       25.66       28.15      3.75 o 
  -8   1   8        7.81       18.76      4.33 o 
  -7   1   8      447.31      457.77      7.43 o 
  -6   1   8       55.26       43.64      2.49 o 
  -5   1   8     1765.87     1792.16     16.06 o 
  -4   1   8      562.79      589.09      7.08 o 
  -3   1   8       26.78       57.16      2.75 o 
  -2   1   8       83.45      109.55      4.10 o 
  -1   1   8      405.29      433.10      6.86 o 
   0   1   8        1.89        3.44      1.22 o 
   1   1   8     1014.56     1051.28     12.22 o 
   2   1   8      162.68      173.00      5.59 o 
   3   1   8      480.61      483.81      6.57 o 
   4   1   8      495.69      520.87      6.90 o 
   5   1   8       63.12       69.75      3.21 o 
   6   1   8      769.56      783.33      9.20 o 
   7   1   8        0.58        2.45      2.14 o 
   8   1   8       56.97       57.65      6.33 o 
   9   1   8      530.42      528.35     13.65 o 
  10   1   8       37.20       38.51      6.65 o 
  11   1   8       89.18       75.61     16.97 o 
  12   1   8      132.39      127.50     11.84 o 
  13   1   8        1.36        5.54      6.41 o 
 -14   2   8       98.81      106.23     14.00 o 
 -13   2   8        0.22        8.27      7.16 o 
 -12   2   8        4.52        8.27      4.78 o 
 -11   2   8      153.74      161.53      9.52 o 
 -10   2   8       51.29       59.06      7.38 o 
  -9   2   8      209.26      192.25      7.12 o 
  -8   2   8      143.01      138.81      6.91 o 
  -7   2   8        1.75        5.78      2.13 o 
  -6   2   8     1346.12     1401.58     13.49 o 
  -5   2   8      590.65      563.72      7.58 o 
  -4   2   8      959.31     1080.32     10.65 o 
  -3   2   8     3117.85     3320.25     38.19 o 
  -2   2   8     6324.20     6425.49     93.54 o 
  -1   2   8        1.61        1.46      2.34 o 
   0   2   8      232.75      223.03     12.87 o 
   1   2   8      752.90      706.36     15.19 o 
   2   2   8      137.44      154.99      4.19 o 
   3   2   8      226.78      207.16      6.13 o 
   4   2   8      682.81      673.19      8.55 o 
   5   2   8       61.96       55.62      3.55 o 
   6   2   8       49.12       49.17      3.74 o 
   7   2   8      158.78      155.29      7.67 o 
   8   2   8      694.87      665.85     12.62 o 
   9   2   8       90.06       84.83      7.77 o 
  10   2   8       16.48       11.39      4.45 o 
  11   2   8        7.86        6.25      5.26 o 
  12   2   8       96.90       95.37     12.71 o 
  13   2   8        7.04       -3.27      8.85 o 
 -14   3   8      109.62      107.38     31.20 o 
 -13   3   8      149.88      150.25     15.60 o 
 -12   3   8        4.86       11.61     14.27 o 
 -11   3   8       64.92       65.63      7.05 o 
 -10   3   8       28.24       35.94      5.46 o 
  -9   3   8      741.93      727.35     14.93 o 
  -8   3   8        0.16        0.83      2.86 o 
  -7   3   8        0.30       11.13      3.01 o 
  -6   3   8      412.25      478.94      8.57 o 
  -5   3   8       23.65       24.99      2.11 o 
  -4   3   8      196.42      181.34      6.10 o 
  -3   3   8       12.13       10.90      2.00 o 
  -2   3   8     3170.30     3583.62     41.01 o 
  -1   3   8      426.73      425.48     10.07 o 
   0   3   8       18.86       24.06      5.64 o 
   1   3   8       21.94        8.02      2.54 o 
   2   3   8      663.03      737.46     12.83 o 
   3   3   8       48.03       56.49      4.69 o 
   4   3   8        7.07        4.51      2.61 o 
   5   3   8      238.98      235.34      9.76 o 
   6   3   8     1313.70     1325.28     21.15 o 
   7   3   8      903.76      874.91     21.13 o 
   8   3   8      214.84      223.41      8.73 o 
   9   3   8        9.80        5.54      5.66 o 
  10   3   8        0.77       -0.08      4.27 o 
  11   3   8      150.56      160.44     13.09 o 
  12   3   8        1.22        5.92      8.16 o 
 -13   4   8       47.79       37.80     19.05 o 
 -12   4   8      293.12      295.58     17.89 o 
 -11   4   8        7.58        5.13      7.06 o 
 -10   4   8      342.96      335.12     14.46 o 
  -9   4   8      362.11      373.11     14.56 o 
  -8   4   8      829.36      767.89     16.98 o 
  -7   4   8      851.48      914.92     18.00 o 
  -6   4   8      173.08      177.38     13.89 o 
  -5   4   8      140.73      114.88      6.93 o 
  -4   4   8     1928.02     1807.44     22.68 o 
  -3   4   8        9.27        1.30      1.69 o 
  -2   4   8     2066.70     2023.46     22.72 o 
  -1   4   8     1547.04     1533.02     21.65 o 
   0   4   8      108.25      108.22      8.13 o 
   1   4   8      317.08      267.21      8.83 o 
   2   4   8      921.80      877.52     14.89 o 
   3   4   8       27.13       23.11      3.85 o 
   4   4   8      757.72      724.43     14.91 o 
   5   4   8      750.90      720.51     15.46 o 
   6   4   8      117.68      134.63      9.73 o 
   7   4   8      931.26      904.09     22.50 o 
   8   4   8      406.17      405.47     15.93 o 
   9   4   8        7.91        3.10      5.67 o 
  10   4   8       64.46       69.65      9.56 o 
  11   4   8       67.83       49.14      7.03 o 
  12   4   8       35.90       25.48      8.25 o 
 -13   5   8        0.70       -6.89     10.06 o 
 -12   5   8      312.63      290.49     18.55 o 
 -11   5   8        0.22        4.98      7.84 o 
 -10   5   8        0.79       13.35      7.88 o 
  -9   5   8       48.57       43.20      8.89 o 
  -8   5   8      231.62      247.33     10.74 o 
  -7   5   8       14.43       12.86      6.65 o 
  -6   5   8      957.06      932.54     20.23 o 
  -5   5   8     2103.90     2155.01     27.01 o 
  -4   5   8     1834.73     1884.91     23.71 o 
  -3   5   8     1479.96     1433.39     18.98 o 
  -2   5   8      233.83      245.83      7.08 o 
  -1   5   8     2037.26     2038.67     23.73 o 
   0   5   8       86.89       90.49      4.97 o 
   1   5   8       33.93       39.73      4.36 o 
   2   5   8     1182.78     1082.39     20.25 o 
   3   5   8      361.70      340.14     13.61 o 
   4   5   8      329.27      301.70     11.49 o 
   5   5   8      475.94      467.47     15.13 o 
   6   5   8       10.77        8.59      5.10 o 
   7   5   8       98.29      102.20     12.85 o 
   8   5   8      465.67      472.65     17.71 o 
   9   5   8        4.98        0.97      6.05 o 
  10   5   8       44.82       43.32     13.23 o 
  11   5   8      243.60      271.73     16.70 o 
 -12   6   8       11.17       14.80     12.73 o 
 -11   6   8       51.49       51.68     12.31 o 
 -10   6   8        8.82        5.50      8.92 o 
  -9   6   8       34.89       14.74      9.52 o 
  -8   6   8      208.14      233.50     13.13 o 
  -7   6   8       10.44        7.30      5.52 o 
  -6   6   8        3.08        5.49      6.83 o 
  -5   6   8     1056.51     1014.16     24.06 o 
  -4   6   8       17.44       15.07      4.26 o 
  -3   6   8      113.97      109.37      8.66 o 
  -2   6   8       34.15       29.93      6.11 o 
  -1   6   8        0.20       -3.04      3.21 o 
   0   6   8      301.71      332.52     15.26 o 
   1   6   8      387.41      320.52     13.78 o 
   2   6   8        4.45        1.18      3.55 o 
   3   6   8       56.99       47.80      7.28 o 
   4   6   8      114.07      103.63     14.88 o 
   5   6   8       83.10       85.76      9.44 o 
   6   6   8        8.79       10.82      5.53 o 
   7   6   8      135.42      138.65     14.40 o 
   8   6   8        0.13       -4.80      4.80 o 
   9   6   8       35.39       29.58      8.11 o 
  10   6   8      171.09      153.69     14.04 o 
  11   6   8       21.23       15.65     11.75 o 
 -11   7   8      146.51      166.46     20.28 o 
 -10   7   8        2.14       -7.54      7.54 o 
  -9   7   8       27.24       35.37      7.83 o 
  -8   7   8      170.41      189.19     13.64 o 
  -7   7   8        4.16        0.88      4.97 o 
  -6   7   8      205.38      219.28     13.37 o 
  -5   7   8       93.76      115.69     10.65 o 
  -4   7   8       42.61       45.15      9.44 o 
  -3   7   8       47.82       54.39      9.38 o 
  -2   7   8      691.50      710.45     42.85 o 
  -1   7   8        0.57        5.49      4.81 o 
   0   7   8      106.80       72.14     11.30 o 
   1   7   8      983.99      927.63     25.24 o 
   2   7   8     1331.44     1216.95     29.47 o 
   3   7   8        4.47       -4.89      4.89 o 
   4   7   8       90.20       82.18     10.19 o 
   5   7   8      680.16      719.41     29.58 o 
   6   7   8      123.07      132.89     10.24 o 
   7   7   8      165.82      182.37     12.50 o 
   8   7   8      167.05      162.75     12.60 o 
   9   7   8        4.74        5.97      7.13 o 
  10   7   8       34.76       26.19      8.62 o 
 -10   8   8        0.40        0.69      8.44 o 
  -9   8   8       30.95       21.77      7.75 o 
  -8   8   8       72.50       54.02     16.33 o 
  -7   8   8       26.10       32.41      7.77 o 
  -6   8   8      464.90      429.00     35.15 o 
  -5   8   8       13.17       24.27     13.91 o 
  -4   8   8        1.58       22.06     12.24 o 
  -3   8   8      511.26      537.70     24.35 o 
  -2   8   8       16.84        6.18      5.35 o 
  -1   8   8      476.03      422.44     17.87 o 
   0   8   8      375.03      363.18     16.97 o 
   1   8   8       74.73       78.82     10.38 o 
   2   8   8      273.15      264.19     17.25 o 
   3   8   8      335.45      337.51     17.14 o 
   4   8   8      121.30      118.98     15.86 o 
   5   8   8       53.40       68.50     14.61 o 
   6   8   8      228.05      224.85     18.28 o 
   7   8   8       28.62       18.47      7.13 o 
   8   8   8        0.10        2.00      6.24 o 
   9   8   8       51.98       40.21      9.00 o 
  -9   9   8        0.10        3.18     11.20 o 
  -8   9   8        0.91       -0.56      7.99 o 
  -7   9   8      322.77      368.41     40.06 o 
  -6   9   8       17.24       29.40     15.57 o 
  -5   9   8       35.30       -6.39      9.19 o 
  -4   9   8      281.73      343.39     31.22 o 
  -3   9   8       45.28       13.36     12.75 o 
  -2   9   8        5.43        5.35      8.41 o 
  -1   9   8      260.42      313.71     24.14 o 
   0   9   8      182.21      178.41     15.01 o 
   1   9   8       83.32       82.13     11.25 o 
   2   9   8        5.42        4.12      7.23 o 
   3   9   8      509.10      536.29     59.17 o 
   4   9   8        1.54        5.00      8.57 o 
   5   9   8        1.32        4.14      7.84 o 
   6   9   8      311.68      300.03     21.66 o 
   7   9   8        8.48       14.03      6.97 o 
  -6  10   8       31.91       46.64     16.93 o 
  -5  10   8       19.92       36.19     15.14 o 
  -4  10   8       23.67       11.06     12.18 o 
  -3  10   8        3.81        6.30     11.08 o 
  -2  10   8        8.74       21.04     10.92 o 
  -1  10   8       84.87       85.80     15.03 o 
   0  10   8       31.68       25.61     11.28 o 
   1  10   8       17.35       30.22     11.56 o 
   2  10   8       85.69       93.68     22.70 o 
   3  10   8        2.66       -3.18      8.88 o 
   4  10   8        8.29       18.28     11.32 o 
   5  10   8       94.80      116.93     14.34 o 
  -3  11   8       53.65       58.52     19.91 o 
  -2  11   8       79.43       63.23     19.91 o 
  -1  11   8      192.70      173.65     20.68 o 
   0  11   8        2.65       -7.12      8.65 o 
   1  11   8        0.10       12.78     10.66 o 
   2  11   8        1.91       -4.53     14.34 o 
 -14   1   9        3.14        6.57      5.52 o 
 -13   1   9       46.11       51.88      7.36 o 
 -12   1   9      228.97      234.24     11.81 o 
 -11   1   9      171.02      180.94     10.16 o 
 -10   1   9       92.51      101.76      8.95 o 
  -9   1   9     1899.43     1920.70     24.57 o 
  -8   1   9       84.04       89.44      4.63 o 
  -7   1   9      553.36      542.66      8.15 o 
  -6   1   9      726.55      682.86      8.40 o 
  -5   1   9     2189.41     2144.91     19.16 o 
  -4   1   9      191.60      166.40      3.91 o 
  -3   1   9      162.90      159.59      5.75 o 
  -2   1   9      392.14      429.93      5.65 o 
  -1   1   9      789.67      789.64      9.08 o 
   0   1   9     1228.72     1140.61     16.80 o 
   1   1   9       39.55       21.76      1.98 o 
   2   1   9     2254.72     2242.42     20.18 o 
   3   1   9      578.27      575.76      7.51 o 
   4   1   9      100.80      133.76      3.86 o 
   5   1   9     1768.81     1773.88     16.10 o 
   6   1   9      164.23      148.67      4.55 o 
   7   1   9      185.42      180.63      5.37 o 
   8   1   9      291.97      288.77     10.39 o 
   9   1   9      109.38       88.36      7.77 o 
  10   1   9      395.03      384.56     12.70 o 
  11   1   9      310.66      287.93     14.38 o 
  12   1   9       19.58        2.30     13.53 o 
  13   1   9       69.77       62.45      9.96 o 
 -14   2   9        3.14       18.39      7.68 o 
 -13   2   9        1.85       -3.64      4.84 o 
 -12   2   9        9.35        9.65      4.94 o 
 -11   2   9      375.26      400.16     16.85 o 
 -10   2   9       59.10       59.14      5.08 o 
  -9   2   9       76.40       85.67      5.49 o 
  -8   2   9      466.93      462.59      9.66 o 
  -7   2   9      249.93      262.16      6.29 o 
  -6   2   9        8.57        2.22      1.83 o 
  -5   2   9      826.33      800.18      8.75 o 
  -4   2   9      383.88      325.35      5.48 o 
  -3   2   9      170.71      176.41      4.61 o 
  -2   2   9    11357.19    11706.63    107.17 o 
  -1   2   9       10.69       33.31      2.66 o 
   0   2   9      684.23      573.14    100.78 o 
   1   2   9    13162.36    13557.46    141.90 o 
   2   2   9     1842.78     1795.27     20.80 o 
   3   2   9        0.09        0.11      1.44 o 
   4   2   9      149.17      127.47      4.74 o 
   5   2   9       17.19       18.83      2.66 o 
   6   2   9     1612.31     1604.09     18.40 o 
   7   2   9      989.93      947.81     13.85 o 
   8   2   9        0.85        3.10      2.98 o 
   9   2   9      729.09      716.40     13.71 o 
  10   2   9        3.16        9.04      5.04 o 
  11   2   9      131.42      124.34     15.54 o 
  12   2   9        8.84        7.69      7.76 o 
 -14   3   9       91.13      102.03     13.63 o 
 -13   3   9      214.20      227.19     41.18 o 
 -12   3   9       17.87       10.79      8.89 o 
 -11   3   9      609.71      639.76     25.13 o 
 -10   3   9      302.29      295.41      8.70 o 
  -9   3   9      101.87       84.01      7.75 o 
  -8   3   9       83.47       77.80      5.69 o 
  -7   3   9      169.34      179.02      8.98 o 
  -6   3   9       27.00       16.87      2.11 o 
  -5   3   9       25.11       21.10      2.24 o 
  -4   3   9      879.48      873.26     12.51 o 
  -3   3   9      252.33      245.53      6.67 o 
  -2   3   9      975.02      973.95     15.40 o 
  -1   3   9     2224.81     2152.68     24.17 o 
   0   3   9      171.79      142.33      7.51 o 
   1   3   9      838.28      812.92     11.72 o 
   2   3   9      983.15      925.65     18.25 o 
   3   3   9     1608.44     1504.34     21.60 o 
   4   3   9      393.42      367.29     11.46 o 
   5   3   9      879.94      901.64     30.69 o 
   6   3   9      941.70      980.94     25.51 o 
   7   3   9      148.23      151.63      7.23 o 
   8   3   9        5.67        4.91      3.18 o 
   9   3   9       48.30       49.37     10.14 o 
  10   3   9      135.58      133.34     11.01 o 
  11   3   9       65.90       44.34      8.76 o 
  12   3   9       51.32       61.06     12.93 o 
 -13   4   9       46.67       21.67     17.43 o 
 -12   4   9      276.23      255.91     16.81 o 
 -11   4   9      184.42      197.99     13.47 o 
 -10   4   9      252.07      252.94     20.86 o 
  -9   4   9       27.26       27.07      6.37 o 
  -8   4   9        0.08        0.22      7.88 o 
  -7   4   9      297.03      247.84      9.70 o 
  -6   4   9      223.58      232.13      9.41 o 
  -5   4   9      325.83      326.78     10.05 o 
  -4   4   9       96.49      113.13      5.79 o 
  -3   4   9      605.54      619.15      9.59 o 
  -2   4   9       10.09        8.77      3.40 o 
  -1   4   9      127.71      111.91      6.74 o 
   0   4   9        1.84        1.62      2.46 o 
   1   4   9       49.67       44.96      5.91 o 
   2   4   9        3.28       10.59      3.00 o 
   3   4   9      233.99      231.87      8.58 o 
   4   4   9      702.77      641.43     14.17 o 
   5   4   9       78.20       66.26      6.09 o 
   6   4   9       39.84       43.66      7.34 o 
   7   4   9      356.31      365.92     14.47 o 
   8   4   9       10.12        5.64      5.32 o 
   9   4   9        1.11       -0.78      5.28 o 
  10   4   9        4.39       -1.90      5.81 o 
  11   4   9        2.46       -3.35      4.82 o 
  12   4   9        0.07       -6.05      6.13 o 
 -13   5   9        1.81       -7.54     11.93 o 
 -12   5   9      171.49      174.89     16.28 o 
 -11   5   9      176.95      150.46     14.97 o 
 -10   5   9      809.80      851.99     27.69 o 
  -9   5   9       20.96       24.89      5.78 o 
  -8   5   9       45.39       44.12      5.93 o 
  -7   5   9      715.53      717.80     16.75 o 
  -6   5   9      116.71      112.64      7.79 o 
  -5   5   9      654.38      622.22     20.29 o 
  -4   5   9     1565.97     1578.27     23.37 o 
  -3   5   9      504.51      526.87     14.01 o 
  -2   5   9      226.83      197.51      7.65 o 
  -1   5   9      231.95      255.10     10.56 o 
   0   5   9      481.10      517.97     13.23 o 
   1   5   9       13.83       14.84      3.30 o 
   2   5   9        0.03        1.39      2.98 o 
   3   5   9      592.80      496.16     20.94 o 
   4   5   9      153.81      141.34      8.43 o 
   5   5   9      185.81      179.84     10.77 o 
   6   5   9      322.15      314.48     13.34 o 
   7   5   9      247.26      257.04     14.17 o 
   8   5   9      163.03      158.17     14.93 o 
   9   5   9      533.34      511.98     19.44 o 
  10   5   9       61.41       49.90      9.19 o 
  11   5   9        4.58        4.95      7.05 o 
 -12   6   9        0.38       -3.32      8.40 o 
 -11   6   9       15.57        9.18      8.07 o 
 -10   6   9      266.82      265.37     17.29 o 
  -9   6   9       37.51       31.22      7.37 o 
  -8   6   9       70.87       69.34     14.93 o 
  -7   6   9      746.12      746.84     17.86 o 
  -6   6   9      392.38      371.02     12.22 o 
  -5   6   9        0.30        9.85      3.42 o 
  -4   6   9      321.11      295.92     16.74 o 
  -3   6   9      332.18      323.05     24.42 o 
  -2   6   9      413.09      415.79     15.42 o 
  -1   6   9     1057.45     1082.64     21.83 o 
   0   6   9       34.68       41.20      9.69 o 
   1   6   9       22.95       35.30      6.48 o 
   2   6   9      220.32      251.93     15.53 o 
   3   6   9      674.18      633.08     20.00 o 
   4   6   9        0.01       -2.41      4.41 o 
   5   6   9       14.39       18.05      5.44 o 
   6   6   9      146.92      139.32     11.33 o 
   7   6   9        0.12       -1.36      4.70 o 
   8   6   9       29.57       23.74      7.31 o 
   9   6   9      182.10      176.62     19.67 o 
  10   6   9        6.76       12.34      7.31 o 
 -11   7   9      112.64      104.07     14.66 o 
 -10   7   9       13.72       14.30     13.75 o 
  -9   7   9        3.21        0.65      6.38 o 
  -8   7   9       14.51        7.69      6.53 o 
  -7   7   9       59.67       52.89      7.81 o 
  -6   7   9      157.70      168.29     11.76 o 
  -5   7   9      435.66      418.21     16.74 o 
  -4   7   9        0.12       -5.23      5.40 o 
  -3   7   9       46.92       42.42      6.99 o 
  -2   7   9      431.35      395.79     19.13 o 
  -1   7   9       10.52       10.38      5.11 o 
   0   7   9      356.53      341.93     15.62 o 
   1   7   9        0.11        0.37      5.08 o 
   2   7   9      488.10      467.87     18.20 o 
   3   7   9      344.61      332.93     15.97 o 
   4   7   9      205.49      248.68     16.33 o 
   5   7   9       18.95       14.58      8.32 o 
   6   7   9       43.53       24.84      7.20 o 
   7   7   9       18.29       17.68      6.42 o 
   8   7   9       91.88       85.99     11.19 o 
   9   7   9        0.46        3.60      8.17 o 
  10   7   9       84.13       95.92     11.98 o 
 -10   8   9      104.15       96.43     13.64 o 
  -9   8   9        5.39       12.62     10.25 o 
  -8   8   9      124.60      117.22     11.65 o 
  -7   8   9        0.88       -3.60      7.12 o 
  -6   8   9        0.07       -3.08     11.50 o 
  -5   8   9        4.24        1.57     11.61 o 
  -4   8   9        4.87       15.23     10.31 o 
  -3   8   9      160.04      174.12     13.66 o 
  -2   8   9       26.35       21.51      6.83 o 
  -1   8   9        3.94        2.49      5.62 o 
   0   8   9       35.23       36.11      7.80 o 
   1   8   9        5.11        5.59      6.19 o 
   2   8   9      335.91      331.59     17.72 o 
   3   8   9      280.10      261.09     17.77 o 
   4   8   9      144.07      163.13     18.12 o 
   5   8   9       17.33        7.22      8.22 o 
   6   8   9      207.58      204.34     15.61 o 
   7   8   9       30.12       26.20      7.18 o 
   8   8   9       27.35       26.74      8.10 o 
  -8   9   9      110.93      116.78     20.09 o 
  -7   9   9        0.20        9.05     15.57 o 
  -6   9   9      219.82      222.65     32.17 o 
  -5   9   9       63.82       94.13     21.57 o 
  -4   9   9       17.51       26.13     12.91 o 
  -3   9   9        4.32        7.21     13.06 o 
  -2   9   9       16.89        8.65      8.86 o 
  -1   9   9        5.43        1.23      8.52 o 
   0   9   9        0.30        6.26      6.76 o 
   1   9   9        1.66        2.21      6.46 o 
   2   9   9      161.31      193.65     16.27 o 
   3   9   9       79.72       88.83     14.56 o 
   4   9   9       91.42       94.39     15.19 o 
   5   9   9        0.30        5.05      7.48 o 
   6   9   9       28.84       30.97      9.85 o 
   7   9   9      298.93      344.76     17.66 o 
  -6  10   9        0.58       21.23     12.75 o 
  -5  10   9      422.19      374.97     40.88 o 
  -4  10   9       39.81       10.29     11.81 o 
  -3  10   9       38.25       25.25     14.69 o 
  -2  10   9      972.23      878.36     35.24 o 
  -1  10   9        4.76       20.16     10.37 o 
   0  10   9      362.66      380.17     24.52 o 
   1  10   9      760.07      748.28     39.24 o 
   2  10   9        7.27        8.64      7.63 o 
   3  10   9      159.78      178.89     27.48 o 
   4  10   9      779.15      729.02     59.25 o 
   5  10   9       64.23       63.56     11.04 o 
  -2  11   9       60.32      107.42     23.93 o 
  -1  11   9       18.52       16.47     14.93 o 
   0  11   9        1.08        7.91      9.55 o 
   1  11   9       36.98       31.44     12.40 o 
 -14   0  10      259.96      257.15     18.09 o 
 -13   0  10      143.55      152.31     14.83 o 
 -12   0  10        8.86        5.06      9.53 o 
 -11   0  10      314.96      303.85     16.69 o 
 -10   0  10        8.70       11.62      5.94 o 
  -9   0  10      230.21      223.53     12.75 o 
  -8   0  10      517.39      517.57     18.86 o 
  -7   0  10     5824.78     5840.80     58.12 o 
  -6   0  10     3770.40     3581.34     32.89 o 
  -5   0  10       22.96       19.48      2.48 o 
  -4   0  10     3532.61     3348.32     34.34 o 
  -3   0  10     4196.17     4041.55     39.78 o 
  -2   0  10       46.25       57.09      3.53 o 
  -1   0  10     5869.97     5907.15    133.25 o 
   0   0  10      147.95      123.74      5.85 o 
   1   0  10     1090.79     1188.03     28.90 o 
   2   0  10        3.45       17.02      2.27 o 
   3   0  10     2196.14     2169.06     24.39 o 
   4   0  10       84.61      110.33      5.06 o 
   5   0  10      215.14      185.42      5.58 o 
   6   0  10      438.18      448.91      8.85 o 
   7   0  10      668.76      642.91     15.92 o 
   8   0  10      242.57      249.08     10.96 o 
   9   0  10        9.40        9.71      7.03 o 
  10   0  10      232.21      241.39     18.36 o 
  11   0  10       15.30       11.66      8.43 o 
  12   0  10       53.86       45.50     12.35 o 
 -14   1  10       27.64       40.41      7.11 o 
 -13   1  10        7.01        7.02      5.45 o 
 -12   1  10        0.21       -3.65      6.19 o 
 -11   1  10      262.84      275.88     12.92 o 
 -10   1  10        1.82        1.31      3.52 o 
  -9   1  10        0.47       12.56      5.17 o 
  -8   1  10        0.09        4.04      2.47 o 
  -7   1  10       32.34       21.82      2.47 o 
  -6   1  10       98.04      101.90      5.36 o 
  -5   1  10      329.34      378.39      6.21 o 
  -4   1  10        9.06        5.20      1.42 o 
  -3   1  10     2233.43     2283.23     22.82 o 
  -2   1  10      268.84      267.57      5.13 o 
  -1   1  10       19.91       15.83      3.01 o 
   0   1  10       49.96       51.40      2.09 o 
   1   1  10     1607.01     1689.37     13.97 o 
   2   1  10      523.82      521.35      6.90 o 
   3   1  10      244.93      250.48      5.04 o 
   4   1  10     1359.70     1359.39     13.08 o 
   5   1  10      380.84      403.64      6.60 o 
   6   1  10      666.03      642.24      8.68 o 
   7   1  10      229.47      223.88      6.67 o 
   8   1  10       11.22        7.99      3.99 o 
   9   1  10      185.69      186.25     11.21 o 
  10   1  10      114.67      106.72      8.41 o 
  11   1  10        5.19        3.82      5.94 o 
  12   1  10       22.76       21.13      7.02 o 
 -14   2  10      178.27      177.24     14.41 o 
 -13   2  10       80.06       73.78     12.62 o 
 -12   2  10      209.94      214.79     11.03 o 
 -11   2  10      224.84      239.43     11.11 o 
 -10   2  10      343.96      346.86      9.43 o 
  -9   2  10       47.90       50.21      6.60 o 
  -8   2  10      530.75      543.75     10.63 o 
  -7   2  10      340.74      341.18      8.91 o 
  -6   2  10        2.18        1.51      1.62 o 
  -5   2  10      384.68      353.10      5.44 o 
  -4   2  10       84.00       68.80      2.89 o 
  -3   2  10       88.64       78.69      4.72 o 
  -2   2  10      819.99      814.61     12.59 o 
  -1   2  10       44.92       83.56      3.76 o 
   0   2  10     1061.77     1059.45     15.05 o 
   1   2  10      542.79      476.66      8.54 o 
   2   2  10      311.24      290.58      5.53 o 
   3   2  10      265.79      255.82      5.53 o 
   4   2  10     1532.71     1506.87     21.17 o 
   5   2  10      380.34      373.29      7.62 o 
   6   2  10     1014.63      983.27     15.32 o 
   7   2  10      542.80      535.91     10.27 o 
   8   2  10      378.39      383.20     11.79 o 
   9   2  10      117.84      120.24      6.85 o 
  10   2  10      397.10      400.45     13.26 o 
  11   2  10        0.63       -4.22      4.22 o 
  12   2  10        9.04       15.05     10.09 o 
 -14   3  10        8.68       17.85      8.36 o 
 -13   3  10        4.10        5.67      6.61 o 
 -12   3  10        0.79        9.07      6.36 o 
 -11   3  10      231.34      214.22     11.95 o 
 -10   3  10       77.56       78.66      8.18 o 
  -9   3  10       26.57       33.68      4.69 o 
  -8   3  10      592.65      617.09     15.77 o 
  -7   3  10      637.61      619.08     11.28 o 
  -6   3  10       68.83       61.76      3.21 o 
  -5   3  10      133.58      134.73      7.20 o 
  -4   3  10      113.37      104.81      4.16 o 
  -3   3  10        0.15        0.61      1.92 o 
  -2   3  10       47.54       42.97      3.37 o 
  -1   3  10       84.07       92.50      5.02 o 
   0   3  10      502.39      521.50     13.81 o 
   1   3  10      497.58      508.11     18.96 o 
   2   3  10      555.53      531.99     14.94 o 
   3   3  10       62.13       61.65      5.78 o 
   4   3  10     1448.73     1438.83     24.95 o 
   5   3  10     1125.22     1101.58     35.96 o 
   6   3  10      133.40      126.33     12.55 o 
   7   3  10       56.03       55.69      5.18 o 
   8   3  10      182.71      189.84      8.63 o 
   9   3  10       21.38       18.92      4.99 o 
  10   3  10       24.07       20.78      5.33 o 
  11   3  10       48.26       47.16      8.49 o 
  12   3  10        0.03        4.98      8.65 o 
 -13   4  10      115.74       82.68     23.12 o 
 -12   4  10       90.74      101.03     12.57 o 
 -11   4  10      144.09      169.75     12.68 o 
 -10   4  10      542.70      504.83     17.55 o 
  -9   4  10      572.12      568.89     17.68 o 
  -8   4  10      869.71      890.90     19.53 o 
  -7   4  10       35.53       42.24      6.20 o 
  -6   4  10     3082.54     2862.59     36.69 o 
  -5   4  10     1621.57     1567.04     23.64 o 
  -4   4  10      190.84      203.61      7.18 o 
  -3   4  10     1820.29     1759.20     18.81 o 
  -2   4  10     3701.60     3656.18     37.23 o 
  -1   4  10       98.07      134.51     10.56 o 
   0   4  10      177.96      166.83      7.99 o 
   1   4  10     2007.99     1883.21     32.37 o 
   2   4  10       24.49       22.43      3.64 o 
   3   4  10     1628.67     1570.85     23.62 o 
   4   4  10      297.34      297.04     10.16 o 
   5   4  10      142.91      143.61      9.87 o 
   6   4  10      178.43      180.82     13.43 o 
   7   4  10      164.88      161.22     11.80 o 
   8   4  10       92.22      101.82     11.30 o 
   9   4  10        3.26        1.28      5.49 o 
  10   4  10       11.04       20.31      7.38 o 
  11   4  10      308.24      360.82     22.70 o 
  12   4  10       38.98       35.74      8.36 o 
 -13   5  10      234.46      214.51     31.80 o 
 -12   5  10      277.88      260.50     17.71 o 
 -11   5  10        0.06        6.47      7.69 o 
 -10   5  10       87.20       75.03     20.55 o 
  -9   5  10     1013.40     1032.61     25.01 o 
  -8   5  10        0.43       -3.69      3.69 o 
  -7   5  10        0.29        5.55      3.86 o 
  -6   5  10      191.68      234.73     13.01 o 
  -5   5  10      335.63      337.04     10.87 o 
  -4   5  10      814.33      810.53     18.51 o 
  -3   5  10       12.33        9.22      3.96 o 
  -2   5  10       12.17       11.15      5.39 o 
  -1   5  10      728.72      744.36     19.22 o 
   0   5  10      134.26      132.51      9.61 o 
   1   5  10      459.87      429.93     12.68 o 
   2   5  10      412.37      380.89     12.15 o 
   3   5  10      365.59      319.76     10.22 o 
   4   5  10      426.19      437.12     12.80 o 
   5   5  10      809.82      816.85     20.68 o 
   6   5  10       92.92       91.25     10.51 o 
   7   5  10      135.92      148.06     11.86 o 
   8   5  10      665.15      681.40     21.73 o 
   9   5  10      275.00      271.19     19.03 o 
  10   5  10       13.74       15.66      7.24 o 
  11   5  10       48.40       55.18     17.23 o 
 -12   6  10        2.95        0.48      8.46 o 
 -11   6  10      201.62      199.71     20.89 o 
 -10   6  10       35.59       33.86      9.48 o 
  -9   6  10       42.55       36.85      9.96 o 
  -8   6  10       89.95       85.62      9.32 o 
  -7   6  10      112.00      101.24      8.34 o 
  -6   6  10      152.89      165.35      9.75 o 
  -5   6  10      128.54      132.28      8.21 o 
  -4   6  10       40.00       32.32      6.41 o 
  -3   6  10      124.31      160.41     13.36 o 
  -2   6  10      665.32      595.82     19.87 o 
  -1   6  10      191.94      191.17     12.70 o 
   0   6  10       59.35       51.02      6.25 o 
   1   6  10       15.22       14.89      5.52 o 
   2   6  10      231.02      200.68     35.05 o 
   3   6  10       36.72       27.03      6.85 o 
   4   6  10      127.33      119.01      8.40 o 
   5   6  10        2.48        0.06      5.22 o 
   6   6  10        0.45        2.41      4.77 o 
   7   6  10      550.95      597.83     20.34 o 
   8   6  10       11.48       11.40      6.70 o 
   9   6  10       36.53       29.64      8.36 o 
  10   6  10       99.72       98.41     11.79 o 
 -11   7  10        6.37       -0.02      8.24 o 
 -10   7  10        0.01       -3.57      7.26 o 
  -9   7  10      120.88      115.92     11.47 o 
  -8   7  10       36.49       21.94      7.18 o 
  -7   7  10        0.12       -3.58      4.97 o 
  -6   7  10      283.47      294.95     18.01 o 
  -5   7  10        5.81       14.27      7.65 o 
  -4   7  10      215.24      208.49     17.93 o 
  -3   7  10      923.74      884.27     24.07 o 
  -2   7  10       37.40       30.30      7.01 o 
  -1   7  10      342.07      350.83     15.71 o 
   0   7  10       55.98       45.80      8.04 o 
   1   7  10      412.02      401.97     22.74 o 
   2   7  10      160.54      170.33     13.42 o 
   3   7  10       76.55       57.18      9.31 o 
   4   7  10       52.53       64.30      9.62 o 
   5   7  10      525.73      524.68     18.03 o 
   6   7  10       11.04       11.08      6.50 o 
   7   7  10        7.07        0.39      6.53 o 
   8   7  10       52.89       50.56      9.38 o 
   9   7  10        9.09        1.67      7.11 o 
 -10   8  10       75.75       55.70     19.12 o 
  -9   8  10       73.08       61.28     12.45 o 
  -8   8  10       17.56       15.51     11.79 o 
  -7   8  10      141.41      172.44     15.38 o 
  -6   8  10       30.07       15.10     14.50 o 
  -5   8  10       72.15       62.49     18.32 o 
  -4   8  10       96.48      110.68     19.52 o 
  -3   8  10      292.58      290.36     15.97 o 
  -2   8  10      824.61      824.90     29.55 o 
  -1   8  10       30.16       29.54      7.73 o 
   0   8  10      214.40      214.95     15.68 o 
   1   8  10       64.69       65.22     15.56 o 
   2   8  10      472.91      475.68     19.95 o 
   3   8  10      557.65      550.67     21.60 o 
   4   8  10        2.09        0.79      7.96 o 
   5   8  10        0.24        2.49      7.25 o 
   6   8  10        0.30        1.41      5.70 o 
   7   8  10        3.25       -2.79      6.20 o 
   8   8  10        6.15        2.45      6.64 o 
  -8   9  10      287.45      285.34     24.91 o 
  -7   9  10       47.96       79.49     22.61 o 
  -6   9  10      124.14      114.18     24.27 o 
  -5   9  10       56.18       34.01     16.21 o 
  -4   9  10       10.35       16.73     10.91 o 
  -3   9  10      251.05      255.82     33.49 o 
  -2   9  10        4.19        8.43     10.46 o 
  -1   9  10        0.25       -2.78      6.73 o 
   0   9  10      268.33      281.39     18.90 o 
   1   9  10      405.22      460.02     20.65 o 
   2   9  10       34.04       26.85      8.36 o 
   3   9  10       92.84       95.14     15.80 o 
   4   9  10       37.35       35.31     11.41 o 
   5   9  10      146.58      123.31     28.60 o 
   6   9  10      299.33      313.06     22.20 o 
   7   9  10        3.67        2.26      6.04 o 
  -6  10  10       39.77       60.84     19.31 o 
  -5  10  10       27.64       34.32     16.14 o 
  -4  10  10       14.52        8.90     13.43 o 
  -3  10  10       15.07       26.58     16.16 o 
  -2  10  10       58.31       59.86     13.50 o 
  -1  10  10        4.63       -2.95      8.47 o 
   0  10  10        9.47       15.00     13.16 o 
   1  10  10      250.52      254.63     24.23 o 
   2  10  10        0.08        5.45      8.03 o 
   3  10  10       43.52       44.82     12.95 o 
   4  10  10       15.68       -2.79      9.52 o 
   5  10  10        7.76       25.49      8.00 o 
  -2  11  10       13.63       26.81     15.08 o 
  -1  11  10        1.94        8.59     10.04 o 
   0  11  10       12.96       29.58     11.44 o 
 -14   1  11       59.11       64.73      8.05 o 
 -13   1  11       61.84       62.44      7.66 o 
 -12   1  11      727.94      762.38     18.30 o 
 -11   1  11        6.12       14.69      5.76 o 
 -10   1  11        0.69       -3.46      3.46 o 
  -9   1  11      416.17      408.83     14.40 o 
  -8   1  11      465.94      455.42      8.72 o 
  -7   1  11      342.49      356.52      8.43 o 
  -6   1  11     1858.60     1791.82     16.37 o 
  -5   1  11     2921.69     2833.87     26.85 o 
  -4   1  11       40.60       50.45      2.75 o 
  -3   1  11        3.78        5.51      1.49 o 
  -2   1  11     9777.73    10000.17     73.11 o 
  -1   1  11      109.86      170.21      3.86 o 
   0   1  11      107.54       99.65      2.77 o 
   1   1  11     5981.59     6007.02     45.39 o 
   2   1  11      100.84       56.63      2.39 o 
   3   1  11      234.53      211.05      4.83 o 
   4   1  11     1393.28     1386.09     13.44 o 
   5   1  11      699.70      718.37     10.11 o 
   6   1  11       66.74       64.80      3.98 o 
   7   1  11      742.67      718.99     11.79 o 
   8   1  11      105.79       96.53      8.31 o 
   9   1  11        3.32        4.34      3.91 o 
  10   1  11      524.33      523.15     16.29 o 
  11   1  11       82.43       81.13      9.70 o 
  12   1  11       30.45       15.48     10.20 o 
 -14   2  11       17.63       28.40      8.36 o 
 -13   2  11        7.66        8.32      5.01 o 
 -12   2  11      267.34      276.01     14.27 o 
 -11   2  11      332.59      353.12     12.04 o 
 -10   2  11      195.88      195.45      9.74 o 
  -9   2  11       66.49       69.86      6.39 o 
  -8   2  11      257.38      260.57     12.16 o 
  -7   2  11        9.73        8.01      2.45 o 
  -6   2  11      486.88      449.50      7.00 o 
  -5   2  11     1150.72     1093.63     11.10 o 
  -4   2  11      781.73      791.19      8.14 o 
  -3   2  11      652.12      596.04      7.54 o 
  -2   2  11     1363.22     1331.30     17.03 o 
  -1   2  11      585.01      609.40      8.19 o 
   0   2  11        2.11        1.08      1.32 o 
   1   2  11       45.49       40.64      4.68 o 
   2   2  11      120.22      148.17      4.12 o 
   3   2  11      186.38      207.43      6.03 o 
   4   2  11      349.69      368.87      7.32 o 
   5   2  11       66.54       61.26      3.93 o 
   6   2  11      150.40      159.81      5.88 o 
   7   2  11      437.48      442.13      9.49 o 
   8   2  11       41.56       37.65      4.63 o 
   9   2  11      124.85      131.94      7.20 o 
  10   2  11        5.20        1.52      4.29 o 
  11   2  11        3.72       -0.67      5.85 o 
  12   2  11        1.78       17.78      9.83 o 
 -14   3  11       38.60       35.05     16.44 o 
 -13   3  11       89.65      108.83     11.60 o 
 -12   3  11      133.26      138.15     12.28 o 
 -11   3  11       86.18       77.49      7.34 o 
 -10   3  11      390.89      377.90     12.69 o 
  -9   3  11     1050.70     1030.75     18.28 o 
  -8   3  11      494.70      479.04     11.42 o 
  -7   3  11      557.31      527.88     10.45 o 
  -6   3  11      240.47      229.52      6.66 o 
  -5   3  11       18.77       13.54      3.16 o 
  -4   3  11      377.47      379.88      7.71 o 
  -3   3  11     1152.18     1142.69     30.61 o 
  -2   3  11       41.03       38.49      3.27 o 
  -1   3  11       47.16       74.24      3.91 o 
   0   3  11     5650.26     5741.00     74.96 o 
   1   3  11      479.93      494.09     11.83 o 
   2   3  11       62.34       47.70      3.63 o 
   3   3  11       14.08       23.19      3.13 o 
   4   3  11      652.94      660.69     12.65 o 
   5   3  11      122.38      132.74      8.43 o 
   6   3  11     1077.45     1063.56     18.45 o 
   7   3  11      451.47      435.69     11.14 o 
   8   3  11       56.21       48.56      5.46 o 
   9   3  11      703.72      711.99     21.19 o 
  10   3  11       18.63       17.54      5.34 o 
  11   3  11        5.03        6.33      6.24 o 
  12   3  11      126.15      161.60     25.76 o 
 -13   4  11       57.63       47.32     20.05 o 
 -12   4  11       21.38        5.30      8.15 o 
 -11   4  11      277.45      279.03     15.07 o 
 -10   4  11      307.07      298.72     20.14 o 
  -9   4  11        9.93       11.48      5.80 o 
  -8   4  11      221.75      203.78     10.63 o 
  -7   4  11       51.47       58.99      6.22 o 
  -6   4  11       60.09       77.31     16.72 o 
  -5   4  11      607.68      507.35     12.61 o 
  -4   4  11      419.81      363.25     11.54 o 
  -3   4  11        4.03        1.57      2.30 o 
  -2   4  11     1106.11     1064.63     13.93 o 
  -1   4  11      131.48      127.77      7.77 o 
   0   4  11     1327.54     1305.31     24.20 o 
   1   4  11      865.17      854.05     12.48 o 
   2   4  11      258.16      254.25      8.77 o 
   3   4  11       97.95       79.51      6.22 o 
   4   4  11       87.62       79.97      9.43 o 
   5   4  11      235.30      226.15     11.18 o 
   6   4  11      567.71      576.44     20.42 o 
   7   4  11        3.24        8.68      4.63 o 
   8   4  11      156.93      152.07     10.54 o 
   9   4  11       74.77       79.56     11.44 o 
  10   4  11      313.03      325.86     13.27 o 
  11   4  11       21.04        8.04      7.91 o 
 -13   5  11      179.26      191.29     29.31 o 
 -12   5  11       27.18       35.21      9.92 o 
 -11   5  11      635.78      661.81     25.28 o 
 -10   5  11      161.66      149.35     12.12 o 
  -9   5  11      122.43      121.39     10.84 o 
  -8   5  11       76.63       77.21      8.35 o 
  -7   5  11      211.55      202.12     10.14 o 
  -6   5  11        0.17        6.05      3.71 o 
  -5   5  11       80.76       85.31      8.20 o 
  -4   5  11      477.45      454.40     11.61 o 
  -3   5  11     1588.29     1431.01     23.58 o 
  -2   5  11       32.64       27.15      5.97 o 
  -1   5  11       59.70       31.48     10.87 o 
   0   5  11     1124.56     1032.43     20.65 o 
   1   5  11       97.07       75.34      6.84 o 
   2   5  11       15.11       -0.71      5.35 o 
   3   5  11      805.58      783.73     16.58 o 
   4   5  11        2.47        3.10      4.14 o 
   5   5  11       68.12       71.11      7.13 o 
   6   5  11      158.62      186.11     14.34 o 
   7   5  11      106.14      106.27     10.52 o 
   8   5  11       28.36        9.58      6.69 o 
   9   5  11      138.81      163.81     15.72 o 
  10   5  11      171.91      155.28     14.35 o 
  11   5  11        5.94       -0.02      6.59 o 
 -12   6  11        7.79        6.64      8.43 o 
 -11   6  11       10.96       10.98      8.09 o 
 -10   6  11      271.94      275.65     17.50 o 
  -9   6  11       37.33       40.38      7.50 o 
  -8   6  11       34.13       37.45      6.29 o 
  -7   6  11      462.74      458.25     16.14 o 
  -6   6  11       22.65       13.37      5.71 o 
  -5   6  11       78.84       80.08      6.71 o 
  -4   6  11      446.65      477.65     35.30 o 
  -3   6  11       17.59       23.74      5.95 o 
  -2   6  11       36.57       30.66      7.38 o 
  -1   6  11     1327.15     1311.00     28.82 o 
   0   6  11       19.47        2.68      4.66 o 
   1   6  11       15.11       24.48      6.13 o 
   2   6  11      748.14      680.61     25.89 o 
   3   6  11       21.92       21.94      6.31 o 
   4   6  11        3.00        7.73      4.01 o 
   5   6  11       44.07       42.01      7.17 o 
   6   6  11       50.84       48.97      9.28 o 
   7   6  11      354.84      369.45     23.98 o 
   8   6  11        0.07        2.27      6.02 o 
   9   6  11       59.65       60.82      8.86 o 
  10   6  11      165.69      147.87     16.10 o 
 -11   7  11        0.37        3.23      8.22 o 
 -10   7  11       23.57       19.45      8.92 o 
  -9   7  11       86.13      102.06     18.63 o 
  -8   7  11       18.17       22.90      9.73 o 
  -7   7  11       56.65       57.85      8.21 o 
  -6   7  11      463.88      476.27     14.70 o 
  -5   7  11      237.11      241.81     19.79 o 
  -4   7  11       49.39       40.75      9.47 o 
  -3   7  11        5.68       12.34      5.91 o 
  -2   7  11      339.41      318.57     15.04 o 
  -1   7  11       39.32       43.36     10.95 o 
   0   7  11      229.43      231.20     15.31 o 
   1   7  11      900.50      883.29     25.36 o 
   2   7  11      182.00      183.18     14.22 o 
   3   7  11        1.45       -2.29      5.21 o 
   4   7  11      459.33      453.87     19.18 o 
   5   7  11       12.34       15.15      6.12 o 
   6   7  11        0.36       -5.13      5.37 o 
   7   7  11      261.11      251.61     22.90 o 
   8   7  11       35.14       35.75      8.61 o 
   9   7  11        5.17        7.00      7.22 o 
 -10   8  11      140.95      135.11     15.40 o 
  -9   8  11       31.47       20.54      7.36 o 
  -8   8  11      163.54      182.62     16.17 o 
  -7   8  11      140.72      133.70     13.85 o 
  -6   8  11        0.79       -0.52     13.00 o 
  -5   8  11       41.00       -0.51     12.58 o 
  -4   8  11      360.65      371.82     29.59 o 
  -3   8  11      186.08      177.29     14.26 o 
  -2   8  11       19.85       12.69      5.39 o 
  -1   8  11      499.02      447.55     18.84 o 
   0   8  11       73.48       62.00      9.73 o 
   1   8  11        6.63        6.21      6.22 o 
   2   8  11      171.28      199.10     15.85 o 
   3   8  11       49.81       41.76      8.99 o 
   4   8  11      258.60      244.22     22.34 o 
   5   8  11       23.42       34.05     25.10 o 
   6   8  11       18.73       16.24      7.49 o 
   7   8  11       20.83       18.95      7.93 o 
   8   8  11       12.70       13.98      7.94 o 
  -8   9  11       15.08        2.74      8.23 o 
  -7   9  11       30.60       11.58     15.69 o 
  -6   9  11        1.22       -3.56     13.35 o 
  -5   9  11      405.45      415.05     36.46 o 
  -4   9  11        0.01        4.43      8.37 o 
  -3   9  11       21.63       30.03     15.98 o 
  -2   9  11       79.09       76.90     17.45 o 
  -1   9  11       83.26       84.54     14.87 o 
   0   9  11      180.41      189.65     16.13 o 
   1   9  11      605.54      615.04     23.82 o 
   2   9  11        7.56        4.16     10.19 o 
   3   9  11        2.37        4.34      6.18 o 
   4   9  11      138.08      125.03     17.37 o 
   5   9  11      119.43       86.71     15.07 o 
   6   9  11      117.80      111.41     22.09 o 
  -6  10  11      150.21      201.56     31.28 o 
  -5  10  11      273.24      257.49     35.11 o 
  -4  10  11       27.02       50.38     16.17 o 
  -3  10  11      132.40      134.60     27.59 o 
  -2  10  11        7.89       17.90     19.83 o 
  -1  10  11       70.89       78.14     14.56 o 
   0  10  11       83.45       75.61     14.87 o 
   1  10  11        4.68       -0.71      8.07 o 
   2  10  11       71.39       86.89     16.88 o 
   3  10  11        6.53        6.12     10.90 o 
   4  10  11       50.87       36.78     12.87 o 
 -14   0  12       79.26       84.12     13.98 o 
 -13   0  12      278.20      264.64     17.69 o 
 -12   0  12       11.96       18.28      7.61 o 
 -11   0  12       27.81       29.83     10.45 o 
 -10   0  12     1909.68     1856.95     40.20 o 
  -9   0  12     1294.97     1255.17     35.12 o 
  -8   0  12      790.52      768.99     16.79 o 
  -7   0  12     6187.38     6214.16     68.61 o 
  -6   0  12      680.99      680.95     11.82 o 
  -5   0  12      326.17      324.88      7.58 o 
  -4   0  12     3126.10     3226.37     34.05 o 
  -3   0  12     1246.64     1279.98     22.52 o 
  -2   0  12       19.34       13.88      2.23 o 
  -1   0  12      430.27      419.82      8.03 o 
   0   0  12      438.55      558.33      9.56 o 
   1   0  12      740.26      719.73     34.69 o 
   2   0  12     2625.10     2617.58     28.64 o 
   3   0  12     2497.12     2467.15     27.83 o 
   4   0  12      270.17      258.35     10.02 o 
   5   0  12      541.72      555.73     10.93 o 
   6   0  12      175.34      175.60      7.71 o 
   7   0  12      541.23      579.27     17.88 o 
   8   0  12       32.30       30.50      8.68 o 
   9   0  12      223.17      201.34     16.52 o 
  10   0  12       47.46       15.50      9.26 o 
  11   0  12       20.35        7.68      8.38 o 
  12   0  12      456.59      460.79     27.08 o 
 -14   1  12       28.42       24.80      6.51 o 
 -13   1  12       36.82       39.14      7.31 o 
 -12   1  12       64.34       75.49      9.87 o 
 -11   1  12        5.99        6.22      4.17 o 
 -10   1  12       11.57       14.60      4.16 o 
  -9   1  12      236.10      243.25      9.67 o 
  -8   1  12        7.84        9.39      2.87 o 
  -7   1  12       45.15       43.79      3.09 o 
  -6   1  12      433.89      409.76      6.76 o 
  -5   1  12      274.51      242.24      7.12 o 
  -4   1  12      532.25      528.03      7.15 o 
  -3   1  12      289.50      366.72      5.46 o 
  -2   1  12      300.91      260.24      5.02 o 
  -1   1  12      333.12      383.16      5.20 o 
   0   1  12     2148.11     2054.39     19.08 o 
   1   1  12     1046.40     1088.78     10.48 o 
   2   1  12     1562.33     1567.85     14.94 o 
   3   1  12     2289.22     2299.59     20.37 o 
   4   1  12        2.85        2.89      1.84 o 
   5   1  12       93.21       86.70      3.98 o 
   6   1  12      102.89      104.26      4.94 o 
   7   1  12        0.31        6.08      2.59 o 
   8   1  12       47.07       31.12      4.85 o 
   9   1  12       16.11       15.06      4.45 o 
  10   1  12       48.74       46.63      7.61 o 
  11   1  12       22.17       13.70      6.21 o 
  12   1  12        0.16        1.84      6.11 o 
 -14   2  12        0.35        3.28      6.41 o 
 -13   2  12        0.17        4.80      5.05 o 
 -12   2  12       11.96       16.76      5.64 o 
 -11   2  12       15.53       24.93      5.38 o 
 -10   2  12       15.16       16.23      3.61 o 
  -9   2  12       65.74       49.18      5.29 o 
  -8   2  12      143.12      158.01      6.53 o 
  -7   2  12      608.27      596.03     10.79 o 
  -6   2  12       97.40       95.44      3.78 o 
  -5   2  12      425.18      425.63      6.73 o 
  -4   2  12     2491.96     2344.56     19.38 o 
  -3   2  12      341.27      323.51      5.59 o 
  -2   2  12      895.70      893.23      9.13 o 
  -1   2  12     1666.60     1713.57     18.06 o 
   0   2  12      852.85      777.76     11.46 o 
   1   2  12        7.49        3.44      2.13 o 
   2   2  12     1097.68     1112.68     12.65 o 
   3   2  12      204.81      194.64      5.32 o 
   4   2  12        7.53        7.79      2.28 o 
   5   2  12      279.12      292.75      7.09 o 
   6   2  12        4.40        4.58      2.54 o 
   7   2  12       73.96       73.96      5.85 o 
   8   2  12        0.79       -1.89      2.75 o 
   9   2  12       36.60       49.29      6.95 o 
  10   2  12       36.76       30.90      6.86 o 
  11   2  12       65.79       51.69     10.01 o 
  12   2  12        0.01       12.78      9.31 o 
 -14   3  12       34.88       30.13     10.16 o 
 -13   3  12        0.20       10.82      6.54 o 
 -12   3  12       46.02       49.49      8.66 o 
 -11   3  12      168.08      169.86      9.83 o 
 -10   3  12       23.04       27.32      5.11 o 
  -9   3  12      959.92      950.49     17.49 o 
  -8   3  12      520.96      511.21     16.54 o 
  -7   3  12        0.03        2.68      2.15 o 
  -6   3  12      481.84      508.04      9.85 o 
  -5   3  12      310.32      296.49     11.88 o 
  -4   3  12       70.95       75.38      3.89 o 
  -3   3  12     1135.45     1150.91     15.82 o 
  -2   3  12        0.19        3.51      1.87 o 
  -1   3  12      196.06      208.75      5.96 o 
   0   3  12     2368.12     2378.38     44.54 o 
   1   3  12      836.36      828.62     21.91 o 
   2   3  12     1742.21     1602.79     20.91 o 
   3   3  12     2012.43     1966.24     24.93 o 
   4   3  12     1007.11      954.42     16.02 o 
   5   3  12      626.72      597.71     11.78 o 
   6   3  12      148.23      143.20      8.09 o 
   7   3  12      218.94      201.35      8.76 o 
   8   3  12        4.48        7.54      3.84 o 
   9   3  12      405.93      409.00     13.12 o 
  10   3  12        5.72       10.00      6.33 o 
  11   3  12       10.75        7.74      6.67 o 
  12   3  12       92.30       83.31     14.14 o 
 -13   4  12        0.86        8.24      7.82 o 
 -12   4  12      443.89      502.36     22.43 o 
 -11   4  12      190.05      194.85     13.55 o 
 -10   4  12        1.40       10.35      7.77 o 
  -9   4  12     1744.54     1705.96     38.31 o 
  -8   4  12      885.58      795.88     20.14 o 
  -7   4  12       18.19       24.95      4.77 o 
  -6   4  12      784.69      775.90     16.33 o 
  -5   4  12      404.00      427.24     16.15 o 
  -4   4  12       99.59      112.66      6.05 o 
  -3   4  12     2315.36     2154.66     25.75 o 
  -2   4  12        1.77        0.50      2.15 o 
  -1   4  12      257.89      214.03     10.64 o 
   0   4  12     2478.19     2514.98     45.86 o 
   1   4  12       38.86       32.20      7.40 o 
   2   4  12      325.37      292.24     10.56 o 
   3   4  12      412.67      421.98     18.26 o 
   4   4  12     1188.76     1098.02     22.65 o 
   5   4  12      828.84      783.13     28.53 o 
   6   4  12      343.49      352.00     19.35 o 
   7   4  12       84.31       68.63      7.58 o 
   8   4  12      734.84      742.02     24.01 o 
   9   4  12      144.32      121.18     10.04 o 
  10   4  12       53.08       45.46      7.00 o 
  11   4  12      141.97      149.03     13.46 o 
 -13   5  12       21.76       20.74     14.01 o 
 -12   5  12       21.21       17.99      8.92 o 
 -11   5  12      131.53      121.90     17.94 o 
 -10   5  12      175.65      194.32     13.45 o 
  -9   5  12       12.19       13.59      6.02 o 
  -8   5  12      197.43      189.12     10.89 o 
  -7   5  12        3.41        1.07      3.60 o 
  -6   5  12        0.62        6.95      3.92 o 
  -5   5  12      123.87      153.93      8.69 o 
  -4   5  12        0.11        3.40      3.09 o 
  -3   5  12      217.81      215.13     11.05 o 
  -2   5  12      124.98      110.93      9.54 o 
  -1   5  12      213.28      201.31     12.31 o 
   0   5  12      271.73      251.51     10.49 o 
   1   5  12      425.00      426.04     13.30 o 
   2   5  12       11.83       19.72      5.83 o 
   3   5  12       25.86       33.56      5.57 o 
   4   5  12       15.76       17.54      6.20 o 
   5   5  12      163.51      160.26     10.92 o 
   6   5  12      100.06      112.64     11.58 o 
   7   5  12      232.85      265.93     14.98 o 
   8   5  12       55.65       59.05      7.98 o 
   9   5  12       37.41       34.32      7.41 o 
  10   5  12       76.04       70.61     10.63 o 
  11   5  12       14.02        1.64      6.72 o 
 -12   6  12       40.59       34.47     22.01 o 
 -11   6  12        0.31       -3.64      7.20 o 
 -10   6  12      131.61      106.09     19.71 o 
  -9   6  12      106.19      114.56     10.88 o 
  -8   6  12      102.53       97.06     12.86 o 
  -7   6  12      121.05      116.41      9.56 o 
  -6   6  12      315.22      315.58     11.63 o 
  -5   6  12       15.98        7.75      4.95 o 
  -4   6  12       40.43       38.16      8.96 o 
  -3   6  12       36.63       21.35      5.94 o 
  -2   6  12       50.14       42.41      8.07 o 
  -1   6  12      390.45      374.81     15.55 o 
   0   6  12       87.08       46.58      7.54 o 
   1   6  12      469.08      403.81     22.42 o 
   2   6  12      192.88      200.46     22.93 o 
   3   6  12      259.60      264.89     14.70 o 
   4   6  12      239.88      241.37     11.26 o 
   5   6  12        7.39        4.94      5.21 o 
   6   6  12       76.18       63.88     10.02 o 
   7   6  12        7.15        9.45      6.23 o 
   8   6  12       18.02       15.63      7.50 o 
   9   6  12       13.10        6.66      6.04 o 
  10   6  12        0.79       -0.11      6.55 o 
 -11   7  12       11.20        1.60      8.48 o 
 -10   7  12       13.27        2.19      7.49 o 
  -9   7  12      136.24      141.92     12.31 o 
  -8   7  12      425.40      373.04     16.27 o 
  -7   7  12       11.30        8.25      5.79 o 
  -6   7  12      200.89      221.08     12.89 o 
  -5   7  12      545.33      532.45     43.08 o 
  -4   7  12       21.41       25.24      9.01 o 
  -3   7  12       70.10       61.74      8.82 o 
  -2   7  12      271.83      287.42     14.67 o 
  -1   7  12      146.28      160.95     12.94 o 
   0   7  12        1.51        3.30      5.29 o 
   1   7  12      557.22      500.39     19.51 o 
   2   7  12        0.07        2.12      5.75 o 
   3   7  12        9.64        8.61      8.69 o 
   4   7  12      589.01      505.38     24.65 o 
   5   7  12       29.10       20.59     13.74 o 
   6   7  12        0.83       -3.50      7.61 o 
   7   7  12       66.88       68.01     10.17 o 
   8   7  12       86.67       85.89     12.95 o 
   9   7  12        0.02        5.13      5.48 o 
 -10   8  12       99.28       95.22     22.97 o 
  -9   8  12       71.77       63.44     16.83 o 
  -8   8  12        5.89        9.64      9.43 o 
  -7   8  12      122.80      113.69     19.80 o 
  -6   8  12      180.71      177.00     28.13 o 
  -5   8  12       27.27       36.26     16.07 o 
  -4   8  12     1341.44     1422.78     77.33 o 
  -3   8  12       52.68       45.34      8.66 o 
  -2   8  12       34.17       39.20      9.73 o 
  -1   8  12      352.02      344.66     17.13 o 
   0   8  12        3.76        0.56      5.78 o 
   1   8  12       79.91       85.22     11.13 o 
   2   8  12       82.75       65.53     10.21 o 
   3   8  12      180.92      156.52     17.91 o 
   4   8  12      340.68      373.79     28.16 o 
   5   8  12       37.30       48.26     34.34 o 
   6   8  12       91.06      124.73     14.33 o 
   7   8  12        2.85       13.06      8.41 o 
   8   8  12       84.49       89.13     11.58 o 
  -8   9  12        5.15        4.61      8.20 o 
  -7   9  12        0.19        7.25     14.49 o 
  -6   9  12      362.56      387.62     42.09 o 
  -5   9  12        5.00        8.48     13.90 o 
  -4   9  12        2.25        8.06      9.29 o 
  -3   9  12      222.55      172.90     28.73 o 
  -2   9  12       91.25       89.80     11.99 o 
  -1   9  12      194.91      225.40     17.35 o 
   0   9  12      163.13      159.19     15.16 o 
   1   9  12      242.41      260.91     19.07 o 
   2   9  12       16.36       12.36      7.98 o 
   3   9  12        1.10        8.18      6.76 o 
   4   9  12      100.48      109.58     17.33 o 
   5   9  12       86.94       92.53     25.43 o 
   6   9  12       80.00       53.83     13.01 o 
  -6  10  12       61.79       79.10     21.39 o 
  -5  10  12        9.90       17.03     11.39 o 
  -4  10  12        5.65       38.02     14.41 o 
  -3  10  12       13.53       13.81     14.71 o 
  -2  10  12        3.86        3.12      8.83 o 
  -1  10  12       47.07       38.33     12.41 o 
   0  10  12       17.98       16.43     26.34 o 
   1  10  12       42.68       45.62     10.67 o 
   2  10  12       10.67       13.33      8.73 o 
   3  10  12      168.67      160.38     20.68 o 
   4  10  12        8.06        7.19      9.53 o 
 -14   1  13       81.76       85.10      8.82 o 
 -13   1  13      371.75      379.69     13.97 o 
 -12   1  13        0.12        8.35      5.35 o 
 -11   1  13      228.49      228.67     10.54 o 
 -10   1  13       28.56       30.85      5.15 o 
  -9   1  13        3.28        2.14      3.56 o 
  -8   1  13      271.01      265.99     10.12 o 
  -7   1  13        3.91        2.75      1.86 o 
  -6   1  13      389.46      350.64      6.53 o 
  -5   1  13     5145.65     4892.84     35.94 o 
  -4   1  13      213.12      222.85      4.89 o 
  -3   1  13      293.27      320.17      5.05 o 
  -2   1  13     2909.34     2676.76     20.08 o 
  -1   1  13      519.18      554.13      6.23 o 
   0   1  13      156.14      189.15      3.90 o 
   1   1  13     2154.03     2051.16     16.56 o 
   2   1  13       13.40       19.76      1.87 o 
   3   1  13      122.62      119.52      5.00 o 
   4   1  13     1610.38     1552.91     16.07 o 
   5   1  13       20.49       24.13      3.18 o 
   6   1  13       13.71       12.35      2.73 o 
   7   1  13      322.07      311.88      7.99 o 
   8   1  13        6.49        7.26      5.63 o 
   9   1  13       50.38       40.81      6.25 o 
  10   1  13      165.21      171.91     12.76 o 
  11   1  13      204.88      198.22     14.00 o 
  12   1  13      146.30      134.56     12.47 o 
 -14   2  13        1.53       16.25      6.50 o 
 -13   2  13      234.48      257.42     21.16 o 
 -12   2  13       22.92       17.03      5.45 o 
 -11   2  13       73.54       74.21      7.19 o 
 -10   2  13      171.50      183.46      7.68 o 
  -9   2  13       79.28       85.81      7.93 o 
  -8   2  13      587.40      560.77     11.10 o 
  -7   2  13     1019.18      942.29     14.08 o 
  -6   2  13       34.46       41.48      3.58 o 
  -5   2  13      128.12      133.08      4.28 o 
  -4   2  13     1876.84     1837.72     16.42 o 
  -3   2  13        0.07        1.97      1.52 o 
  -2   2  13        7.61       11.56      3.45 o 
  -1   2  13       82.74      137.28      4.52 o 
   0   2  13       76.04      124.85      5.69 o 
   1   2  13      159.35      160.50      3.66 o 
   2   2  13       47.66       68.80      3.42 o 
   3   2  13       56.70       75.34      3.98 o 
   4   2  13       67.85       64.65      3.99 o 
   5   2  13      167.04      158.61      5.84 o 
   6   2  13      414.62      394.25      8.68 o 
   7   2  13       47.93       48.20      4.36 o 
   8   2  13      127.31      141.42      6.91 o 
   9   2  13      100.96      104.67      7.80 o 
  10   2  13       59.09       48.57      6.52 o 
  11   2  13       41.85       48.53     12.44 o 
  12   2  13      106.64       53.99     13.32 o 
 -14   3  13       79.11       62.41     20.95 o 
 -13   3  13      140.76      135.00     12.68 o 
 -12   3  13        0.38        9.18      7.60 o 
 -11   3  13      112.21      122.70      8.81 o 
 -10   3  13        0.15        1.84      4.01 o 
  -9   3  13        3.65        9.31      3.07 o 
  -8   3  13        6.09        5.50      3.15 o 
  -7   3  13      455.16      437.27      9.43 o 
  -6   3  13      822.04      764.87     12.39 o 
  -5   3  13        0.34       -0.77      3.94 o 
  -4   3  13     2323.32     2227.07     21.99 o 
  -3   3  13      283.57      265.19      7.66 o 
  -2   3  13       50.75       52.28      2.99 o 
  -1   3  13     2411.01     2416.35     22.76 o 
   0   3  13     1756.37     1715.62     17.61 o 
   1   3  13      517.88      525.86     10.43 o 
   2   3  13      473.44      450.14      9.30 o 
   3   3  13     1634.54     1608.30     20.43 o 
   4   3  13      350.13      333.91     13.54 o 
   5   3  13     2219.52     2142.87     29.78 o 
   6   3  13       12.28        6.57      3.44 o 
   7   3  13      809.84      791.13     15.60 o 
   8   3  13       18.71       23.13      4.66 o 
   9   3  13       32.58       29.88      5.81 o 
  10   3  13       12.29       13.10      6.93 o 
  11   3  13       17.05        7.46      6.91 o 
 -13   4  13        2.28       -1.22      7.48 o 
 -12   4  13       10.11       22.28      7.88 o 
 -11   4  13      179.23      186.99     13.30 o 
 -10   4  13       22.88       33.61      7.16 o 
  -9   4  13       21.79       18.83      6.09 o 
  -8   4  13        6.22        7.53      4.16 o 
  -7   4  13      371.67      320.83     14.82 o 
  -6   4  13      155.46      180.94      9.02 o 
  -5   4  13       45.01       58.89      5.71 o 
  -4   4  13       16.80       12.72      3.06 o 
  -3   4  13     2154.74     2081.64     27.48 o 
  -2   4  13      731.67      678.84     16.50 o 
  -1   4  13       64.65       68.55      5.14 o 
   0   4  13      509.71      427.71     19.86 o 
   1   4  13       85.42       61.84      6.79 o 
   2   4  13     1074.34     1066.30     21.27 o 
   3   4  13      289.62      282.05     18.41 o 
   4   4  13       97.65       93.45      8.10 o 
   5   4  13      352.20      308.02     14.89 o 
   6   4  13      265.70      278.43     12.98 o 
   7   4  13      489.43      474.66     15.20 o 
   8   4  13       96.01      100.85     12.61 o 
   9   4  13      166.59      170.28      9.80 o 
  10   4  13       32.47       25.90      6.17 o 
  11   4  13       15.48        8.21      7.34 o 
 -13   5  13       81.47       60.61     19.78 o 
 -12   5  13       10.68        5.71      8.81 o 
 -11   5  13       28.02       36.40     22.66 o 
 -10   5  13      195.65      225.44     14.63 o 
  -9   5  13      286.92      285.71     21.04 o 
  -8   5  13       76.80       69.88      7.26 o 
  -7   5  13      433.47      454.38     13.68 o 
  -6   5  13      643.15      588.62     14.96 o 
  -5   5  13      162.87      138.13      8.34 o 
  -4   5  13      955.00      886.75     16.93 o 
  -3   5  13      162.35      173.54      8.93 o 
  -2   5  13       44.48       54.31     10.95 o 
  -1   5  13      304.30      288.43     16.19 o 
   0   5  13      484.15      465.83     16.41 o 
   1   5  13        0.97        2.05      3.94 o 
   2   5  13      308.20      332.38     15.82 o 
   3   5  13      121.12      140.17     12.21 o 
   4   5  13       17.90        7.21      4.84 o 
   5   5  13      410.55      392.54     14.81 o 
   6   5  13       18.46       16.87      6.73 o 
   7   5  13        1.33        3.06      7.99 o 
   8   5  13      465.49      461.59     16.24 o 
   9   5  13       73.44       66.67      8.90 o 
  10   5  13       20.27       11.68      7.47 o 
 -12   6  13       40.38       45.00     14.27 o 
 -11   6  13        4.90        3.68      7.93 o 
 -10   6  13       61.14       51.78     10.40 o 
  -9   6  13       23.68       22.44      7.64 o 
  -8   6  13      182.63      189.38     11.43 o 
  -7   6  13      863.25      897.27     22.87 o 
  -6   6  13      147.38      149.45     12.04 o 
  -5   6  13      175.84      160.06      8.80 o 
  -4   6  13     1175.63     1186.18     35.66 o 
  -3   6  13       52.68       58.74      8.10 o 
  -2   6  13      144.27      167.43     12.42 o 
  -1   6  13      537.85      512.61     18.25 o 
   0   6  13      273.25      275.61     14.33 o 
   1   6  13       92.40       89.41      9.96 o 
   2   6  13      199.69      166.02     27.68 o 
   3   6  13      641.57      633.72     21.46 o 
   4   6  13       91.63       78.37      8.36 o 
   5   6  13        0.76       -0.46      5.24 o 
   6   6  13      684.00      631.42     23.83 o 
   7   6  13       31.62       28.15      7.57 o 
   8   6  13        1.89        6.60      5.81 o 
   9   6  13       41.51       38.31      8.12 o 
  10   6  13        6.40       -4.12      6.02 o 
 -11   7  13      105.52       74.72     12.45 o 
 -10   7  13        3.62       10.66      7.89 o 
  -9   7  13        1.29        0.88      8.38 o 
  -8   7  13      322.24      306.40     23.44 o 
  -7   7  13        0.97       -4.09      5.05 o 
  -6   7  13       29.17       27.10      6.86 o 
  -5   7  13      318.52      282.77     21.77 o 
  -4   7  13      183.99      206.88     18.66 o 
  -3   7  13       10.59        6.90      7.48 o 
  -2   7  13      455.00      441.42     17.98 o 
  -1   7  13       49.43       39.72      7.63 o 
   0   7  13       15.38       20.87      6.98 o 
   1   7  13      688.91      691.81     23.14 o 
   2   7  13        6.27        7.51      5.76 o 
   3   7  13        0.46        2.44      6.21 o 
   4   7  13      359.79      357.61     29.47 o 
   5   7  13        2.17       -0.86      6.49 o 
   6   7  13       51.62       43.68     10.80 o 
   7   7  13        7.14       12.78      7.31 o 
   8   7  13       42.76       52.90      9.85 o 
   9   7  13        6.78       20.81      6.69 o 
 -10   8  13        1.32        1.46      9.62 o 
  -9   8  13      144.89      153.54     43.27 o 
  -8   8  13        2.10        8.10      8.05 o 
  -7   8  13       11.90       18.28      8.01 o 
  -6   8  13      160.64      146.09     27.47 o 
  -5   8  13       10.74        3.70     12.13 o 
  -4   8  13      446.33      494.88     45.77 o 
  -3   8  13      128.87      145.23     17.26 o 
  -2   8  13        3.91       -3.87      4.57 o 
  -1   8  13      617.58      582.81     22.15 o 
   0   8  13      310.23      302.78     19.22 o 
   1   8  13        1.33        2.19      6.15 o 
   2   8  13       48.96       37.50      9.21 o 
   3   8  13      239.97      198.35     16.52 o 
   4   8  13       12.19       23.41      9.81 o 
   5   8  13       40.66       37.76     17.05 o 
   6   8  13       59.91       44.32     10.17 o 
   7   8  13        7.13        2.86      6.61 o 
  -8   9  13       25.83       25.23     10.74 o 
  -7   9  13       78.55       73.30     21.60 o 
  -6   9  13       11.62       22.48     16.44 o 
  -5   9  13       36.81       16.92     15.47 o 
  -4   9  13       55.13       61.54     17.42 o 
  -3   9  13        7.25       23.87     10.40 o 
  -2   9  13      197.59      191.05     20.29 o 
  -1   9  13      515.22      516.94     22.24 o 
   0   9  13      220.50      237.48     18.38 o 
   1   9  13        5.34        1.71      7.26 o 
   2   9  13        1.42       -2.42      7.00 o 
   3   9  13        7.66        2.22      6.66 o 
   4   9  13      205.10      176.42     62.50 o 
   5   9  13      104.74       81.29     23.79 o 
   6   9  13        0.40        4.07      6.27 o 
  -6  10  13        0.21       41.24     17.85 o 
  -5  10  13       27.75       33.26     15.25 o 
  -4  10  13       33.72       39.10     16.30 o 
  -3  10  13       10.73       -3.44     13.91 o 
  -2  10  13        1.89        2.43     13.34 o 
  -1  10  13        8.90        4.27     10.15 o 
   0  10  13       63.32       65.93     11.83 o 
   1  10  13       18.38       29.60     10.29 o 
   2  10  13      146.08      136.23     16.43 o 
   3  10  13        1.47       -2.88     11.15 o 
 -14   0  14      265.69      254.99     23.59 o 
 -13   0  14      299.68      306.52     18.90 o 
 -12   0  14       82.47       69.86     10.74 o 
 -11   0  14      799.42      794.14     25.74 o 
 -10   0  14      165.30      146.99     16.81 o 
  -9   0  14       67.72       70.30     12.12 o 
  -8   0  14       35.73       21.95      6.58 o 
  -7   0  14      285.89      284.81      9.90 o 
  -6   0  14        0.11        2.05      2.15 o 
  -5   0  14       62.26       70.98      4.31 o 
  -4   0  14      360.30      349.30     11.67 o 
  -3   0  14     2158.61     2134.56     24.49 o 
  -2   0  14       52.07       26.00      3.23 o 
  -1   0  14     1485.85     1573.30     19.64 o 
   0   0  14     3124.23     2933.66     49.96 o 
   1   0  14       98.51      111.00      8.08 o 
   2   0  14      202.95      198.98      8.81 o 
   3   0  14      309.94      284.33      7.81 o 
   4   0  14        9.92        2.43      2.56 o 
   5   0  14       86.06       84.22      5.19 o 
   6   0  14     1417.98     1460.44     23.03 o 
   7   0  14      587.04      569.27     19.18 o 
   8   0  14      363.84      311.67     19.25 o 
   9   0  14      225.54      227.54     17.73 o 
  10   0  14        8.64        1.69      7.49 o 
  11   0  14       73.57       69.60     12.71 o 
  12   0  14      416.27      413.74     26.13 o 
 -14   1  14        1.84        8.48      5.32 o 
 -13   1  14       17.83       23.68      7.52 o 
 -12   1  14      154.35      155.72     10.23 o 
 -11   1  14       11.77       11.33      4.90 o 
 -10   1  14      283.15      293.31     11.22 o 
  -9   1  14       83.16       82.89      8.52 o 
  -8   1  14      465.91      456.20     11.13 o 
  -7   1  14       61.88       52.82      3.68 o 
  -6   1  14      572.08      557.92      8.48 o 
  -5   1  14      215.75      186.22      4.87 o 
  -4   1  14     2212.19     2154.51     17.62 o 
  -3   1  14     1179.85     1069.09      9.92 o 
  -2   1  14      175.32      157.39      3.66 o 
  -1   1  14     2792.48     2872.69     23.44 o 
   0   1  14      326.75      317.19      5.16 o 
   1   1  14      825.92      869.33      9.31 o 
   2   1  14       43.91       37.31      2.37 o 
   3   1  14       22.20       27.27      2.61 o 
   4   1  14       89.36      100.22      4.96 o 
   5   1  14        0.13        1.68      2.89 o 
   6   1  14       18.64       13.05      3.09 o 
   7   1  14       31.43       32.78      3.79 o 
   8   1  14       12.29        8.14      5.65 o 
   9   1  14       16.39       15.37      5.94 o 
  10   1  14        1.15        1.50      5.61 o 
  11   1  14       68.26       74.07     15.76 o 
  12   1  14       51.23       40.83      8.21 o 
 -14   2  14       55.02       52.17     10.28 o 
 -13   2  14        5.63       14.50      5.77 o 
 -12   2  14      499.95      451.53     17.88 o 
 -11   2  14     1084.27     1135.67     21.95 o 
 -10   2  14       77.53       80.37      6.32 o 
  -9   2  14      766.41      755.53     13.65 o 
  -8   2  14      549.37      534.16     10.98 o 
  -7   2  14      100.09       91.01      5.19 o 
  -6   2  14      610.29      568.37      9.58 o 
  -5   2  14      847.25      863.55      9.71 o 
  -4   2  14       78.09       87.20      3.66 o 
  -3   2  14      498.38      449.42      6.74 o 
  -2   2  14      652.43      672.24      8.51 o 
  -1   2  14       37.54       34.71      2.83 o 
   0   2  14      173.43      173.99      5.24 o 
   1   2  14      500.63      490.01      6.78 o 
   2   2  14      131.01      129.14      5.73 o 
   3   2  14     1266.39     1268.17     15.08 o 
   4   2  14      182.05      181.09      8.11 o 
   5   2  14       90.21       87.70      4.80 o 
   6   2  14      487.80      495.53      9.88 o 
   7   2  14      205.83      206.20      7.46 o 
   8   2  14       16.86       19.05      3.69 o 
   9   2  14      173.33      172.04      9.78 o 
  10   2  14      127.95      118.19     18.39 o 
  11   2  14       12.98       20.26     10.10 o 
 -13   3  14       96.11      121.43     12.11 o 
 -12   3  14        7.38       17.66      8.01 o 
 -11   3  14        3.37        7.43      4.43 o 
 -10   3  14      223.49      247.54     10.50 o 
  -9   3  14        1.49        6.31      3.60 o 
  -8   3  14      250.47      234.65      7.15 o 
  -7   3  14      365.38      374.62      9.07 o 
  -6   3  14      198.30      185.03      9.14 o 
  -5   3  14        1.14        2.95      3.26 o 
  -4   3  14     2127.31     2130.73     25.26 o 
  -3   3  14       51.70       41.60      3.20 o 
  -2   3  14        7.64        3.94      2.55 o 
  -1   3  14     2278.19     2190.64     21.55 o 
   0   3  14     1373.73     1267.14     18.41 o 
   1   3  14        1.67        6.70      2.38 o 
   2   3  14       65.60       67.09      5.28 o 
   3   3  14     1216.93     1171.46     17.06 o 
   4   3  14      268.96      258.54      8.06 o 
   5   3  14      135.91      126.68      6.84 o 
   6   3  14      151.34      136.33      9.29 o 
   7   3  14       10.69       14.06      4.40 o 
   8   3  14       39.52       30.22      6.07 o 
   9   3  14       36.12       36.15      6.00 o 
  10   3  14        2.49        7.12      6.25 o 
  11   3  14        1.08       -2.03      6.14 o 
 -13   4  14       18.50       24.01      8.96 o 
 -12   4  14      169.37      194.64     14.31 o 
 -11   4  14       93.18       63.93      9.93 o 
 -10   4  14        8.76        7.14      5.65 o 
  -9   4  14      334.82      350.28     20.09 o 
  -8   4  14        9.15       10.39      4.35 o 
  -7   4  14      157.52      153.03      9.31 o 
  -6   4  14      987.84      970.22     18.94 o 
  -5   4  14       37.66       55.40      5.62 o 
  -4   4  14      344.31      300.28      8.68 o 
  -3   4  14        2.06        4.93      2.73 o 
  -2   4  14      264.64      217.49     22.47 o 
  -1   4  14     2281.49     2197.83     29.55 o 
   0   4  14      137.41      135.29      7.52 o 
   1   4  14       76.16       73.92      6.48 o 
   2   4  14     5950.59     5601.89     69.91 o 
   3   4  14        1.87        2.61      3.43 o 
   4   4  14       98.41       70.77      8.01 o 
   5   4  14     1454.25     1450.95     25.46 o 
   6   4  14        6.42        4.84      5.36 o 
   7   4  14      197.07      192.39     13.11 o 
   8   4  14      826.11      845.07     22.59 o 
   9   4  14        1.11        1.42      4.52 o 
  10   4  14        1.68        7.40      5.36 o 
  11   4  14      119.93      122.75     12.42 o 
 -12   5  14        8.47       12.87      8.43 o 
 -11   5  14        7.44        8.77      6.69 o 
 -10   5  14       16.68       14.98      6.65 o 
  -9   5  14        5.54        3.72      5.36 o 
  -8   5  14      119.83      114.03      8.87 o 
  -7   5  14       12.44       10.10      4.59 o 
  -6   5  14       35.39       34.41      5.43 o 
  -5   5  14       68.73       83.16      9.64 o 
  -4   5  14      111.20       96.68     11.17 o 
  -3   5  14     1295.19     1185.06     23.29 o 
  -2   5  14        3.09        3.56      5.13 o 
   0   5  14      117.14      147.56     14.00 o 
   1   5  14        1.44        3.98      5.27 o 
   2   5  14       20.82       22.58      5.84 o 
   3   5  14        0.08        0.73      4.23 o 
   4   5  14      853.33      778.97     20.29 o 
   5   5  14       50.40       51.48     12.11 o 
   6   5  14       15.67       17.99      6.05 o 
   7   5  14       50.17       48.18      7.99 o 
   8   5  14      118.21      117.05     10.64 o 
   9   5  14        9.56        9.82      6.13 o 
  10   5  14       22.38        9.37      7.46 o 
 -12   6  14       95.77      121.15     14.27 o 
 -11   6  14        1.54        1.79      7.84 o 
 -10   6  14       75.09       88.91     12.17 o 
  -9   6  14      273.37      285.57     15.42 o 
  -8   6  14       45.26       56.15      7.16 o 
  -7   6  14       50.06       53.31      8.40 o 
  -6   6  14       51.61       53.37      6.39 o 
  -5   6  14       58.04       71.31      7.70 o 
  -4   6  14       84.03       66.24     15.20 o 
  -3   6  14      174.79      156.28     15.51 o 
  -2   6  14      202.69      189.65     17.06 o 
  -1   6  14       63.74       39.81      7.71 o 
   0   6  14      315.57      312.82     15.24 o 
   1   6  14       61.29       53.85      9.08 o 
   2   6  14      159.06      122.52     13.40 o 
   3   6  14      156.38      167.40     14.69 o 
   4   6  14      121.24      130.18     10.43 o 
   5   6  14       27.39       30.51     13.72 o 
   6   6  14      103.43      128.54     13.71 o 
   7   6  14      225.11      226.77     15.23 o 
   8   6  14        0.01        0.08      5.48 o 
   9   6  14       81.46       77.30      9.87 o 
 -11   7  14       24.66       17.67      9.30 o 
 -10   7  14        0.49        0.75     13.32 o 
  -9   7  14      178.36      171.58     13.17 o 
  -8   7  14        3.44        5.23      6.16 o 
  -7   7  14       36.54       29.66      7.40 o 
  -6   7  14       16.24        7.35      5.35 o 
  -5   7  14      287.63      299.01     20.82 o 
  -4   7  14       12.68       14.02      7.33 o 
  -3   7  14        2.35        4.33      6.90 o 
  -2   7  14      416.57      399.15     17.50 o 
  -1   7  14       17.81       10.33      6.39 o 
   0   7  14      320.75      314.03     16.38 o 
   1   7  14      675.21      673.27     24.63 o 
   2   7  14        5.01        1.40      5.94 o 
   3   7  14        1.73        6.75      6.63 o 
   4   7  14      537.64      547.97     26.38 o 
   5   7  14       10.79        3.62      7.35 o 
   6   7  14        7.99       12.46     10.15 o 
   7   7  14       51.70       50.26      9.24 o 
   8   7  14       29.21       34.17      7.60 o 
  -9   8  14        2.04        9.77      9.31 o 
  -8   8  14      105.80       93.15     12.90 o 
  -7   8  14       37.44       32.60      9.47 o 
  -6   8  14        9.85      -12.72     12.72 o 
  -5   8  14      187.87      165.45     31.76 o 
  -4   8  14       92.94       86.22     13.79 o 
  -3   8  14       55.33       56.33      9.56 o 
  -2   8  14       81.35       78.11     13.04 o 
  -1   8  14       35.09       40.43      8.83 o 
   0   8  14        0.43       -4.60      5.98 o 
   1   8  14      122.92      128.82     13.59 o 
   2   8  14      774.04      818.43     27.56 o 
   3   8  14      477.02      464.02     65.10 o 
   4   8  14       11.20        5.42     11.89 o 
   5   8  14       39.54       31.27     11.55 o 
   6   8  14       80.59       77.19     12.29 o 
   7   8  14       53.06       46.72      9.50 o 
  -8   9  14        1.03       -3.74      8.33 o 
  -7   9  14      418.57      428.49     39.63 o 
  -6   9  14        7.58       11.10     14.40 o 
  -5   9  14       21.05       -0.84     12.94 o 
  -4   9  14      196.19      239.57     32.65 o 
  -3   9  14        4.42        7.18      8.45 o 
  -2   9  14       12.92       13.74      8.67 o 
  -1   9  14      256.15      250.26     18.86 o 
   0   9  14        1.43        4.72      7.75 o 
   1   9  14      156.66      136.97     15.12 o 
   2   9  14       84.46       93.61     13.00 o 
   3   9  14      145.76      135.25     16.12 o 
   4   9  14       16.30       20.19     15.90 o 
   5   9  14       85.15       57.43     21.87 o 
  -5  10  14        3.70       40.07     16.66 o 
  -4  10  14        5.20       25.37     13.78 o 
  -3  10  14        9.08       12.21     15.19 o 
  -2  10  14        0.77       -2.20      9.41 o 
  -1  10  14      155.64      161.59     16.81 o 
   0  10  14        0.20       10.38     10.85 o 
   1  10  14       94.11       94.79     13.83 o 
   2  10  14        0.05       -5.46     11.30 o 
   3  10  14        3.48       25.17     14.51 o 
 -14   1  15      196.42      214.19     12.33 o 
 -13   1  15       65.90       73.17      7.98 o 
 -12   1  15       43.13       38.53      6.42 o 
 -11   1  15      439.45      419.45     17.53 o 
 -10   1  15      165.20      174.90     11.35 o 
  -9   1  15      812.26      823.95     17.05 o 
  -8   1  15      859.27      843.86     13.95 o 
  -7   1  15        0.08        1.74      2.10 o 
  -6   1  15      819.64      783.28     10.36 o 
  -5   1  15     1077.25     1030.50     11.07 o 
  -4   1  15     1388.89     1331.50     12.83 o 
  -3   1  15      177.50      175.22      3.91 o 
  -2   1  15     1758.41     1733.49     14.90 o 
  -1   1  15      156.58      141.62      3.79 o 
   0   1  15      360.64      319.55      5.38 o 
   1   1  15      502.81      499.24      6.93 o 
   2   1  15      617.60      609.07      7.82 o 
   3   1  15       40.11       41.98      3.66 o 
   4   1  15      599.11      589.31     10.16 o 
   5   1  15     1205.56     1226.59     17.31 o 
   6   1  15       10.92        8.47      2.90 o 
   7   1  15      365.19      350.28      8.69 o 
   8   1  15      183.20      189.49     10.88 o 
   9   1  15      167.14      161.01     22.54 o 
  10   1  15        3.40       12.09      6.01 o 
  11   1  15       73.98       63.33      9.46 o 
 -14   2  15       22.45       19.74     11.11 o 
 -13   2  15       98.18       94.61     10.01 o 
 -12   2  15      102.76      105.95      8.73 o 
 -11   2  15        1.23        4.28      4.53 o 
 -10   2  15      485.94      499.31     13.97 o 
  -9   2  15      129.70      140.67      7.07 o 
  -8   2  15       41.64       44.27      4.33 o 
  -7   2  15      197.19      189.29      7.78 o 
  -6   2  15      635.26      622.13     10.25 o 
  -5   2  15       65.97       50.45      3.06 o 
  -4   2  15       53.25       43.47      3.19 o 
  -3   2  15      447.53      489.26      8.35 o 
  -2   2  15     1008.15     1052.77     11.61 o 
  -1   2  15       39.45       43.89      2.94 o 
   0   2  15      230.38      184.14      5.42 o 
   1   2  15      178.39      176.32      5.04 o 
   2   2  15     1910.30     1898.17     20.82 o 
   3   2  15      917.85      885.35     12.26 o 
   4   2  15     1363.41     1316.73     19.33 o 
   5   2  15      298.24      298.81      9.02 o 
   6   2  15       48.11       46.06      4.18 o 
   7   2  15      871.05      909.02     14.58 o 
   8   2  15        1.02        1.51      3.14 o 
   9   2  15       30.14       22.17      4.98 o 
  10   2  15      274.40      261.50     20.36 o 
  11   2  15        0.04        3.98      9.29 o 
 -13   3  15       51.74       47.83      8.70 o 
 -12   3  15       82.04       85.13     13.26 o 
 -11   3  15        0.05        1.17      4.47 o 
 -10   3  15      956.22      999.95     20.01 o 
  -9   3  15       33.35       30.90      6.91 o 
  -8   3  15      174.98      145.71      7.87 o 
  -7   3  15     2229.47     2124.66     30.81 o 
  -6   3  15      261.06      245.71      9.47 o 
  -5   3  15       15.58       21.42      4.50 o 
  -4   3  15     1202.03     1205.10     15.12 o 
  -3   3  15        1.48        2.07      2.48 o 
  -2   3  15      257.54      255.01      5.99 o 
  -1   3  15     1299.95     1208.20     16.31 o 
   0   3  15      682.99      641.58     28.02 o 
   1   3  15      261.38      265.42      7.68 o 
   2   3  15        0.95        4.40      2.81 o 
   3   3  15      312.91      308.05      8.65 o 
   4   3  15       57.92       56.42      4.95 o 
   5   3  15      301.02      298.15      9.39 o 
   6   3  15      280.57      279.45      9.39 o 
   7   3  15      105.17      104.82      7.31 o 
   8   3  15       75.70       74.74      7.66 o 
   9   3  15       14.73       17.85      6.54 o 
  10   3  15       37.01       30.10      7.77 o 
  11   3  15       15.38       11.30     10.36 o 
 -13   4  15       38.16       40.66      9.58 o 
 -12   4  15        4.97        3.66      6.23 o 
 -11   4  15       44.18       61.75     15.05 o 
 -10   4  15       77.04       94.29      9.99 o 
  -9   4  15      118.11      131.32     10.70 o 
  -8   4  15       64.98       51.60      6.43 o 
  -7   4  15       22.35       23.99      5.26 o 
  -6   4  15      371.41      339.99     11.32 o 
  -5   4  15       37.13       27.57      5.82 o 
  -4   4  15       59.73       59.10      6.85 o 
  -3   4  15       68.25       73.25      5.29 o 
  -2   4  15     2054.44     1934.42     27.39 o 
  -1   4  15       12.75        9.72      3.09 o 
   0   4  15       79.69       85.14      4.52 o 
   1   4  15      260.28      289.53     15.27 o 
   2   4  15      749.18      770.80     20.79 o 
   3   4  15        0.23        5.20      3.10 o 
   4   4  15        6.94        6.34      4.01 o 
   5   4  15      188.63      167.55     10.21 o 
   6   4  15      334.40      320.12     16.09 o 
   7   4  15       37.89       27.98      5.89 o 
   8   4  15       11.94       18.93      6.60 o 
   9   4  15       75.44       65.33      6.96 o 
  10   4  15       22.36       10.11      5.69 o 
 -12   5  15        0.66       -4.16      7.23 o 
 -11   5  15       62.48       68.03      9.44 o 
 -10   5  15      417.35      427.49     17.26 o 
  -9   5  15        0.93       -5.27      5.27 o 
  -8   5  15       11.99        8.87      4.79 o 
  -7   5  15      575.02      575.17     15.60 o 
  -6   5  15       28.94       17.51      4.74 o 
  -5   5  15       38.09       31.39      4.86 o 
  -4   5  15      475.17      431.12     12.20 o 
  -3   5  15      218.91      198.79     10.19 o 
  -2   5  15      164.86      196.76     16.46 o 
  -1   5  15      199.86      127.10     18.82 o 
   0   5  15       31.45       18.51     10.59 o 
   1   5  15      175.43      151.51     30.09 o 
   2   5  15      419.67      457.81     30.93 o 
   3   5  15       42.27       46.29     11.65 o 
   4   5  15       32.27       30.63      6.34 o 
   5   5  15      232.30      243.07     15.24 o 
   6   5  15        4.84       12.73      5.52 o 
   7   5  15        1.00       -5.19      5.19 o 
   8   5  15       23.31       28.51      7.06 o 
   9   5  15      259.09      274.28     14.88 o 
  10   5  15      199.58      197.18     26.41 o 
 -12   6  15       45.12       37.47     10.57 o 
 -11   6  15      199.10      202.67     17.48 o 
 -10   6  15       82.61       94.89     10.63 o 
  -9   6  15      221.04      263.42     20.12 o 
  -8   6  15      645.10      640.53     21.10 o 
  -7   6  15       60.88       79.44      8.55 o 
  -6   6  15      149.15      139.54     14.01 o 
  -5   6  15      347.13      318.13     13.75 o 
  -4   6  15      166.69      157.83     10.05 o 
  -3   6  15      468.30      457.21     22.19 o 
  -2   6  15       62.14       58.20     10.60 o 
  -1   6  15      206.44      165.58     18.67 o 
   0   6  15      390.72      363.63     19.91 o 
   1   6  15      204.04      204.84     24.52 o 
   2   6  15      205.99      202.11     18.17 o 
   3   6  15      387.03      390.93     14.79 o 
   4   6  15      134.28      145.40     11.25 o 
   5   6  15        3.66        0.23      6.11 o 
   6   6  15      387.34      401.54     19.84 o 
   7   6  15       77.06       70.97      9.93 o 
   8   6  15        5.14        6.40      5.97 o 
   9   6  15       77.63      105.81     10.86 o 
 -11   7  15       74.14       67.50     23.99 o 
 -10   7  15       56.67       35.70     10.65 o 
  -9   7  15       19.98       24.72      7.11 o 
  -8   7  15       46.73       45.28      8.31 o 
  -7   7  15      171.44      210.86     14.32 o 
  -6   7  15       85.62       85.37      9.83 o 
  -5   7  15      189.16      189.10     18.61 o 
  -4   7  15      118.55      117.02     14.71 o 
  -3   7  15      429.24      503.11     24.57 o 
  -2   7  15      103.86       69.08     12.43 o 
  -1   7  15       29.72       15.12      7.55 o 
   0   7  15       48.20       32.19      9.65 o 
   1   7  15      111.22      108.81     16.55 o 
   2   7  15       18.30       18.01      8.64 o 
   3   7  15        8.30       12.08      8.23 o 
   4   7  15        4.47       14.06      6.53 o 
   5   7  15      354.51      376.63     36.56 o 
   6   7  15       28.87       21.13      8.96 o 
   7   7  15        6.69       12.51      6.63 o 
   8   7  15       49.90       54.43      8.43 o 
  -9   8  15      111.72      111.56     16.52 o 
  -8   8  15      132.90      120.58     14.57 o 
  -7   8  15        4.82       15.51      7.97 o 
  -6   8  15       11.03       13.87     10.95 o 
  -5   8  15      284.52      290.23     76.62 o 
  -4   8  15        7.93       -0.32      7.74 o 
  -3   8  15      112.67       92.34     19.52 o 
  -2   8  15       29.59        9.90     13.35 o 
  -1   8  15       76.10       55.79     10.08 o 
   0   8  15        2.58        1.63      6.60 o 
   1   8  15       98.81       87.74     11.94 o 
   2   8  15       28.78       27.10     10.26 o 
   3   8  15      151.17      145.49     18.05 o 
   4   8  15       65.97       54.75     13.35 o 
   5   8  15        3.40       19.83     16.03 o 
   6   8  15       38.98       32.37     10.09 o 
   7   8  15        8.10       13.22      7.55 o 
  -8   9  15      346.29      358.86     22.01 o 
  -7   9  15       27.31       19.32     17.59 o 
  -6   9  15        7.97       11.70     16.38 o 
  -5   9  15       37.66       13.25     14.80 o 
  -4   9  15       99.78       92.16     21.65 o 
  -3   9  15       82.16      104.05     32.51 o 
  -2   9  15      300.82      312.81     26.15 o 
  -1   9  15       19.35       14.07      8.38 o 
   0   9  15       16.75       11.77      8.14 o 
   1   9  15       66.43       56.84     11.51 o 
   2   9  15       17.89       21.84     10.82 o 
   3   9  15      141.43      131.20     18.61 o 
   4   9  15       63.03       61.99     22.31 o 
   5   9  15        0.16       -1.04     11.67 o 
  -5  10  15      114.71      133.36     25.80 o 
  -4  10  15       26.85       52.95     17.12 o 
  -3  10  15       34.52       46.18     18.23 o 
  -2  10  15      148.39      129.33     26.98 o 
  -1  10  15       49.51       39.98     13.03 o 
   0  10  15       57.55       60.71     14.69 o 
   1  10  15      169.09      206.95     24.87 o 
   2  10  15       45.90       15.86     11.69 o 
 -14   0  16        9.05       10.63      7.47 o 
 -13   0  16       48.36       37.45      9.85 o 
 -12   0  16       38.01       38.47     18.33 o 
 -11   0  16      389.63      383.88     18.37 o 
 -10   0  16       24.74       21.85      6.58 o 
  -9   0  16      349.37      357.83     16.09 o 
  -8   0  16      945.97      938.67     22.10 o 
  -7   0  16     1640.65     1565.19     43.41 o 
  -6   0  16      376.93      353.50      8.76 o 
  -5   0  16      568.65      552.64      9.97 o 
  -4   0  16     2326.07     2342.10     34.05 o 
  -3   0  16      749.03      703.38     10.74 o 
  -2   0  16       74.95       77.19      4.78 o 
  -1   0  16       61.38       54.66      6.55 o 
   0   0  16      680.95      648.39     11.81 o 
   1   0  16      246.17      238.02      7.84 o 
   2   0  16      386.97      305.41      9.58 o 
   3   0  16     1086.12     1184.54     18.74 o 
   4   0  16      159.43      154.80      6.75 o 
   5   0  16     1827.94     1797.88     23.91 o 
   6   0  16      535.29      576.78     27.04 o 
   7   0  16       45.68       41.96     13.38 o 
   8   0  16       26.63       34.08      9.41 o 
   9   0  16       63.28       51.00     11.60 o 
  10   0  16       16.95       20.11      9.45 o 
  11   0  16        4.06        3.47      8.78 o 
 -14   1  16      141.40      135.57     10.68 o 
 -13   1  16       25.39       31.23      6.59 o 
 -12   1  16      158.88      160.31     10.43 o 
 -11   1  16        6.43        2.56      4.30 o 
 -10   1  16      138.55      148.98      9.16 o 
  -9   1  16      244.70      243.30      9.93 o 
  -8   1  16       36.16       28.99      3.75 o 
  -7   1  16     1550.81     1476.25     17.87 o 
  -6   1  16     1746.78     1671.81     17.60 o 
  -5   1  16      830.79      798.14      9.75 o 
  -4   1  16       42.99       37.33      3.22 o 
  -3   1  16        2.63        6.19      1.58 o 
  -2   1  16       31.69       28.80      2.08 o 
  -1   1  16      206.70      209.14      4.54 o 
   0   1  16      173.17      205.38      4.59 o 
   1   1  16      414.47      442.21      6.66 o 
   2   1  16       34.05       23.74      2.66 o 
   3   1  16       71.81       65.08      5.00 o 
   4   1  16      180.33      168.86      6.05 o 
   5   1  16        6.80        3.35      2.67 o 
   6   1  16       10.31       11.67      2.87 o 
   7   1  16      201.99      204.51      9.90 o 
   8   1  16       21.84       15.27      5.67 o 
   9   1  16       64.42       85.91      9.55 o 
  10   1  16       95.07      114.39     11.97 o 
  11   1  16       21.89       23.28      7.47 o 
 -14   2  16       94.01       97.71     11.03 o 
 -13   2  16       66.01       59.36     19.10 o 
 -12   2  16       12.25        1.37      4.53 o 
 -11   2  16      246.76      236.20     16.03 o 
 -10   2  16       49.94       46.28      7.26 o 
  -9   2  16      270.57      285.34      8.88 o 
  -8   2  16      109.27      102.59      6.07 o 
  -7   2  16       93.12       91.94      8.08 o 
  -6   2  16        3.02        2.33      2.05 o 
  -5   2  16      342.72      316.62      6.33 o 
  -4   2  16      471.26      475.15      7.62 o 
  -3   2  16     1283.00     1294.73     13.37 o 
  -2   2  16     2859.82     2811.00     24.02 o 
  -1   2  16      231.00      223.84      6.63 o 
   0   2  16      566.87      537.14      9.24 o 
   1   2  16     1580.19     1466.32     16.04 o 
   2   2  16      374.07      358.50     10.83 o 
   3   2  16       63.26       53.68      3.81 o 
   4   2  16      255.68      263.49      7.02 o 
   5   2  16        5.64        8.07      2.75 o 
   6   2  16        0.05        0.13      2.62 o 
   7   2  16       53.67       56.11      6.42 o 
   8   2  16      140.15      147.90      7.27 o 
   9   2  16       48.26       41.86     13.14 o 
  10   2  16        1.66       -5.34      7.80 o 
  11   2  16        6.16       14.07     10.20 o 
 -13   3  16       23.66       25.42      7.52 o 
 -12   3  16        0.09       -1.55      5.60 o 
 -11   3  16       86.28       84.40      7.51 o 
 -10   3  16        8.45       17.78      4.69 o 
  -9   3  16        1.67       -1.69      3.49 o 
  -8   3  16      372.66      384.03     11.29 o 
  -7   3  16      141.39      142.11     10.02 o 
  -6   3  16     1037.14      981.80     15.59 o 
  -5   3  16       49.47       47.47      4.67 o 
  -4   3  16        0.22        1.66      2.15 o 
  -3   3  16      758.99      765.71     11.56 o 
  -2   3  16     1252.63     1183.50     14.87 o 
  -1   3  16      700.47      681.53     11.98 o 
   0   3  16       15.49       14.12      3.49 o 
   1   3  16       55.42       53.93      4.65 o 
   2   3  16      734.55      686.28     12.89 o 
   3   3  16      136.73      134.32      6.88 o 
   4   3  16      173.35      161.13      9.69 o 
   5   3  16      333.14      327.04     13.69 o 
   6   3  16       54.21       47.81      5.37 o 
   7   3  16      141.71      141.48     10.23 o 
   8   3  16        1.20        1.69      4.06 o 
   9   3  16        9.94        6.99      4.89 o 
  10   3  16       17.07       10.79      6.82 o 
  11   3  16       10.41       19.36     10.34 o 
 -13   4  16       27.84       32.78      8.17 o 
 -12   4  16      185.05      199.75     20.84 o 
 -11   4  16      105.97      115.94     10.91 o 
 -10   4  16        2.36       -0.47      5.23 o 
  -9   4  16      165.99      166.33     18.32 o 
  -8   4  16      155.72      168.56     10.27 o 
  -7   4  16      161.23      152.59      9.45 o 
  -6   4  16       76.49       79.06      6.93 o 
  -5   4  16      989.23      999.00     19.14 o 
  -4   4  16      744.46      666.49     13.18 o 
  -3   4  16        9.58       10.09      4.19 o 
  -2   4  16     1522.21     1510.00     23.83 o 
  -1   4  16       98.69       98.32      7.83 o 
   0   4  16       42.61       52.88      3.76 o 
   1   4  16     1180.17     1132.49     17.01 o 
   2   4  16        1.86        0.05      3.24 o 
   3   4  16      311.25      295.19     12.48 o 
   4   4  16      310.71      320.38     11.71 o 
   5   4  16       15.76       17.85      5.04 o 
   6   4  16       98.08       83.35      7.23 o 
   7   4  16      432.64      460.02     17.43 o 
   8   4  16       43.55       29.98      7.19 o 
   9   4  16       42.68       33.30      5.95 o 
  10   4  16       54.46       54.42      9.46 o 
 -12   5  16      127.24      139.92     13.02 o 
 -11   5  16      147.85      128.33     12.34 o 
 -10   5  16       12.41       16.73      6.79 o 
  -9   5  16      461.07      470.69     17.47 o 
  -8   5  16       86.10      113.69      9.43 o 
  -7   5  16       65.74       56.16      6.69 o 
  -6   5  16     1014.46      988.34     36.84 o 
  -5   5  16      529.18      480.94     13.39 o 
  -4   5  16      805.07      745.32     16.52 o 
  -3   5  16     1537.79     1489.06     24.50 o 
  -2   5  16      467.00      467.41     12.55 o 
  -1   5  16     2524.39     2254.93     72.99 o 
   0   5  16     1470.96     1323.24     37.08 o 
   1   5  16       34.55       20.79      4.83 o 
   2   5  16       88.65       71.39     10.31 o 
   3   5  16      314.96      261.61     12.55 o 
   4   5  16       17.65       19.73      5.09 o 
   5   5  16      330.37      315.38     13.34 o 
   6   5  16       58.34       48.85      8.08 o 
   7   5  16        6.95       10.88      7.23 o 
   8   5  16      203.87      227.47     14.02 o 
   9   5  16       23.17       19.69      6.63 o 
  10   5  16       79.67       76.90     10.70 o 
 -11   6  16        8.43        7.57      8.62 o 
 -10   6  16       18.25       14.03      6.54 o 
  -9   6  16        0.45        3.46      5.78 o 
  -8   6  16      322.89      326.63     13.24 o 
  -7   6  16        0.19        7.22      5.71 o 
  -6   6  16      169.09      158.47     11.68 o 
  -5   6  16      490.70      486.91     16.68 o 
  -4   6  16      201.94      212.72     11.46 o 
  -3   6  16       26.40       29.80      8.92 o 
  -2   6  16      273.08      269.50     20.75 o 
  -1   6  16       77.95       70.72     11.31 o 
   0   6  16       66.66       57.69     20.67 o 
   1   6  16      127.42      111.36     14.33 o 
   2   6  16        2.07       -1.85      6.14 o 
   3   6  16       58.57       53.78     12.02 o 
   4   6  16      153.38      133.15     18.90 o 
   5   6  16       12.99        6.82      6.65 o 
   6   6  16        4.11       10.87      8.92 o 
   7   6  16       36.34       33.77      8.03 o 
   8   6  16        9.81        4.18      6.10 o 
   9   6  16       15.00       18.72      8.89 o 
 -10   7  16       67.63       35.22      9.75 o 
  -9   7  16      129.34      102.71     13.25 o 
  -8   7  16        0.47        8.56      6.43 o 
  -7   7  16       23.14       25.09      6.87 o 
  -6   7  16     1073.47     1066.04     26.80 o 
  -5   7  16       10.10       20.32      7.87 o 
  -4   7  16       12.98        9.27      8.00 o 
  -3   7  16     1201.08     1244.03     67.49 o 
  -2   7  16      261.12      266.04     21.40 o 
  -1   7  16       16.96       13.11      8.01 o 
   0   7  16      376.01      384.30     26.93 o 
   1   7  16        7.61       16.90      8.71 o 
   2   7  16       88.54       74.09     12.77 o 
   3   7  16      207.00      226.58     20.72 o 
   4   7  16       68.28       78.89      9.56 o 
   5   7  16       83.50       79.20     11.44 o 
   6   7  16        0.53        1.20      7.15 o 
   7   7  16       44.12       37.57      9.59 o 
   8   7  16       20.65       16.49      6.37 o 
  -9   8  16       35.24       33.96      9.63 o 
  -8   8  16        8.50       -0.51      8.06 o 
  -7   8  16       41.69       42.87     10.81 o 
  -6   8  16      120.73      111.99     17.05 o 
  -5   8  16       15.66        1.91      7.52 o 
  -4   8  16      120.40      161.63     24.25 o 
  -3   8  16      157.93      168.32     18.49 o 
  -2   8  16        4.60       -3.47      6.71 o 
  -1   8  16      174.28      146.49     17.90 o 
   0   8  16      190.80      202.79     20.70 o 
   1   8  16      146.74      151.37     18.96 o 
   2   8  16      215.39      221.07     21.79 o 
   3   8  16        6.16        2.93      8.71 o 
   4   8  16       36.56       28.00     11.56 o 
   5   8  16       26.68       13.50      8.44 o 
   6   8  16       36.42       32.42     10.10 o 
  -7   9  16      143.95      147.59     16.23 o 
  -6   9  16        0.01       -2.81     13.91 o 
  -5   9  16        0.99        6.89     14.12 o 
  -4   9  16      125.75      108.63     16.03 o 
  -3   9  16        1.46        0.42      8.76 o 
  -2   9  16        0.74        2.57      7.98 o 
  -1   9  16      272.14      294.31     33.30 o 
   0   9  16       21.66       23.54     18.49 o 
   1   9  16        0.00        0.54      9.43 o 
   2   9  16      314.22      304.41     25.96 o 
   3   9  16       14.99       17.41     10.96 o 
   4   9  16        0.27       14.02     15.95 o 
   5   9  16        3.92        7.96     12.58 o 
  -4  10  16       22.58       19.61     13.72 o 
  -3  10  16       32.65       16.33     15.34 o 
  -2  10  16        0.91      -11.27     11.27 o 
  -1  10  16       11.04       16.66     10.80 o 
   0  10  16        2.56        2.05     11.15 o 
   1  10  16        0.04       -0.94     11.28 o 
   2  10  16        9.16       -0.43      8.96 o 
 -14   1  17       19.45       17.95      9.67 o 
 -13   1  17       54.65       47.65      7.33 o 
 -12   1  17      168.20      170.61     10.81 o 
 -11   1  17       12.86       13.41      4.97 o 
 -10   1  17       23.84       20.97      4.83 o 
  -9   1  17     1142.38     1144.77     20.98 o 
  -8   1  17        2.17        1.68      2.71 o 
  -7   1  17      179.02      175.88      6.60 o 
  -6   1  17      759.38      772.65     11.02 o 
  -5   1  17       79.89       64.61      3.48 o 
  -4   1  17       18.86       10.57      2.02 o 
  -3   1  17      404.46      405.19      6.24 o 
  -2   1  17       36.17       24.40      2.07 o 
  -1   1  17      425.95      412.58      6.55 o 
   0   1  17      565.22      516.02      7.36 o 
   1   1  17      441.48      433.09      6.79 o 
   2   1  17      173.90      169.32      4.51 o 
   3   1  17      766.19      718.33     11.39 o 
   4   1  17      244.00      231.16      8.03 o 
   5   1  17        1.32        1.06      2.53 o 
   6   1  17        2.90        6.31      2.91 o 
   7   1  17      315.62      290.58     10.52 o 
   8   1  17       79.85       83.13      9.11 o 
   9   1  17        6.78        3.41      5.46 o 
  10   1  17      123.84      128.90     15.57 o 
  11   1  17        0.85       -0.18      6.80 o 
 -13   2  17       13.62        9.37      6.73 o 
 -12   2  17        0.23        2.06      4.78 o 
 -11   2  17       40.87       44.40      6.38 o 
 -10   2  17       80.66       88.28      7.43 o 
  -9   2  17       86.22       74.28      5.53 o 
  -8   2  17      244.15      261.81      8.22 o 
  -7   2  17      758.85      714.38     11.71 o 
  -6   2  17       10.07        5.60      2.24 o 
  -5   2  17      429.02      419.53      7.33 o 
  -4   2  17      927.98      823.74     10.92 o 
  -3   2  17     2301.60     2243.23     23.40 o 
  -2   2  17     4298.32     4141.26     33.11 o 
  -1   2  17      139.24      137.69      5.63 o 
   0   2  17     1382.33     1326.19     18.18 o 
   1   2  17     6523.65     6441.22     59.32 o 
   2   2  17       40.67       23.87      4.19 o 
   3   2  17      777.62      734.07     11.38 o 
   4   2  17       37.79       41.45      3.76 o 
   5   2  17        0.93        4.66      3.00 o 
   6   2  17       25.30       17.31      3.46 o 
   7   2  17      203.23      202.73      7.83 o 
   8   2  17       73.61       63.27      7.56 o 
   9   2  17       85.78       77.04     13.71 o 
  10   2  17       61.57       54.08     12.53 o 
  11   2  17       10.83        2.12      9.63 o 
 -13   3  17       46.45       56.75      9.61 o 
 -12   3  17        8.05       19.85      6.74 o 
 -11   3  17      276.76      283.17     15.30 o 
 -10   3  17      105.41      103.89      8.07 o 
  -9   3  17       82.47      102.54      7.68 o 
  -8   3  17       94.34       91.19      9.11 o 
  -7   3  17      146.06      164.08      7.50 o 
  -6   3  17       30.33       26.28      3.61 o 
  -5   3  17       82.91       73.53      4.98 o 
  -4   3  17      374.17      386.28      8.39 o 
  -3   3  17       98.56       98.72      5.09 o 
  -2   3  17       52.22       56.40      3.89 o 
  -1   3  17        1.92        1.53      2.38 o 
   0   3  17     1634.43     1516.12     22.03 o 
   1   3  17       74.19       80.97      7.69 o 
   2   3  17     1006.70      981.05     17.66 o 
   3   3  17     1165.95     1105.48     17.67 o 
   4   3  17       23.01       20.47      4.76 o 
   5   3  17      608.84      589.36     15.73 o 
   6   3  17      525.58      538.83     16.48 o 
   7   3  17        0.71        3.44      4.30 o 
   8   3  17       41.50       38.62      5.59 o 
   9   3  17      208.28      218.95     15.10 o 
  10   3  17       19.46       28.57      8.69 o 
 -13   4  17       41.45       28.74      8.33 o 
 -12   4  17        0.17        1.83      6.22 o 
 -11   4  17        2.13        3.27      5.94 o 
 -10   4  17      257.85      256.45     14.60 o 
  -9   4  17       94.95       81.82      9.20 o 
  -8   4  17      132.62      116.49      8.76 o 
  -7   4  17       15.94       25.11      5.12 o 
  -6   4  17        2.39        0.74      3.73 o 
  -5   4  17       48.82       66.23      9.45 o 
  -4   4  17       68.47       46.94      4.78 o 
  -3   4  17        2.04        0.69      3.10 o 
  -2   4  17       41.95       42.82      5.19 o 
  -1   4  17      118.27      129.17      6.40 o 
   0   4  17      335.42      320.89     10.17 o 
   1   4  17      124.21      103.16      6.08 o 
   2   4  17       13.90       13.72      3.69 o 
   3   4  17        6.13        4.78      2.87 o 
   4   4  17       98.61      105.69      6.92 o 
   5   4  17       11.53       10.35      3.80 o 
   6   4  17       11.49       11.96      4.45 o 
   7   4  17        2.78        0.72      4.45 o 
   8   4  17        0.00        2.45      4.42 o 
   9   4  17       80.02       69.21      9.44 o 
  10   4  17      114.38       91.11     11.49 o 
 -12   5  17        2.47        9.24      7.17 o 
 -11   5  17      146.49      149.72     15.19 o 
 -10   5  17       87.12      105.69     11.18 o 
  -9   5  17       54.02       41.53      9.29 o 
  -8   5  17       74.84       77.19      8.55 o 
  -7   5  17      320.24      311.70     12.10 o 
  -6   5  17       56.39       54.61      6.48 o 
  -5   5  17       13.14        6.48      4.42 o 
  -4   5  17      593.92      634.44     15.60 o 
  -3   5  17      521.16      564.94     16.80 o 
  -2   5  17       16.91       21.48      4.44 o 
  -1   5  17     1483.53     1499.30     74.97 o 
   0   5  17      504.22      544.06     19.02 o 
   1   5  17      193.51      195.68     10.33 o 
   2   5  17      164.31      163.16     13.07 o 
   3   5  17      554.49      540.54     15.52 o 
   4   5  17       20.12       19.20      5.06 o 
   5   5  17        1.70        0.57      4.38 o 
   6   5  17      143.64      162.99     12.72 o 
   7   5  17      118.68      136.65     12.46 o 
   8   5  17        8.17        1.44      6.20 o 
   9   5  17      389.49      391.54     16.77 o 
 -11   6  17      151.10      145.87     15.64 o 
 -10   6  17        9.49       16.11     11.14 o 
  -9   6  17      201.57      207.00     14.52 o 
  -8   6  17       10.99       10.84      5.31 o 
  -7   6  17      166.43      170.34     12.75 o 
  -6   6  17      340.21      318.36     14.15 o 
  -5   6  17       48.29       47.21      7.15 o 
  -4   6  17      132.39      130.41      9.95 o 
  -3   6  17     1005.31      953.77     33.33 o 
  -2   6  17      286.35      255.88     25.26 o 
  -1   6  17      320.07      244.34     56.92 o 
   0   6  17      463.95      457.99     41.04 o 
   1   6  17        0.13       -0.99      6.10 o 
   2   6  17      642.60      650.94     68.40 o 
   3   6  17      100.24      113.26     11.68 o 
   4   6  17        6.27        8.72      3.83 o 
   5   6  17      304.20      329.05     16.09 o 
   6   6  17      312.18      281.38     16.31 o 
   7   6  17        1.80        4.53      6.24 o 
   8   6  17        1.13       14.49      6.68 o 
 -10   7  17       35.34       26.13     11.74 o 
  -9   7  17       16.31       28.85      8.68 o 
  -8   7  17       13.66       18.93      6.77 o 
  -7   7  17       26.19       18.12      7.00 o 
  -6   7  17      137.92      125.29     11.46 o 
  -5   7  17      312.97      331.07     15.29 o 
  -4   7  17       11.39        1.27      7.28 o 
  -3   7  17        4.29        0.59      6.36 o 
  -2   7  17        3.74       21.63      8.57 o 
  -1   7  17       13.91       22.28      9.14 o 
   0   7  17        6.15        8.63     12.47 o 
   1   7  17      139.88      132.17     18.08 o 
   2   7  17        0.44        2.85      7.30 o 
   3   7  17      108.49      118.74     17.32 o 
   4   7  17      395.38      407.88     17.44 o 
   5   7  17        0.90       -0.10      5.86 o 
   6   7  17        5.77       16.99      7.20 o 
   7   7  17        3.41       -2.53      5.95 o 
  -9   8  17        0.15       -4.26      6.31 o 
  -8   8  17       98.62      111.84     14.07 o 
  -7   8  17       37.71       50.81     10.12 o 
  -6   8  17       53.97       52.70      9.24 o 
  -5   8  17       14.29       -3.06      7.67 o 
  -4   8  17      125.25      117.97     22.76 o 
  -3   8  17       28.22       46.10     24.03 o 
  -2   8  17      154.76      175.88     35.50 o 
  -1   8  17        1.23       -1.06      7.77 o 
   0   8  17       87.25       83.68     14.56 o 
   1   8  17       58.44       71.55     13.55 o 
   2   8  17      332.02      366.39     27.48 o 
   3   8  17       16.11       18.22      9.98 o 
   4   8  17      100.73      121.47     17.64 o 
   5   8  17        0.15       -6.61      7.45 o 
   6   8  17        0.11       -2.95      6.07 o 
  -7   9  17        4.83        6.68      8.88 o 
  -6   9  17      108.54      152.16     28.00 o 
  -5   9  17        2.96       -9.77      9.77 o 
  -4   9  17       34.07       36.20     24.30 o 
  -3   9  17      159.80      163.21     26.05 o 
  -2   9  17       24.38       21.56     18.81 o 
  -1   9  17        0.01      -10.26     10.26 o 
   0   9  17        2.30        9.34      9.37 o 
   1   9  17       80.17       71.00     15.25 o 
   2   9  17       13.68       14.03     10.78 o 
   3   9  17        4.84        2.96     11.75 o 
   4   9  17       45.41       57.81     19.67 o 
  -4  10  17        4.45       -8.19      8.37 o 
  -3  10  17      111.61      155.56     29.32 o 
  -2  10  17      192.43      132.70     19.89 o 
  -1  10  17       76.34       59.28     14.82 o 
   0  10  17       63.21       48.98     15.78 o 
   1  10  17      688.11      769.70     36.44 o 
 -14   0  18      448.33      461.87     44.22 o 
 -13   0  18      434.84      440.26     21.50 o 
 -12   0  18       25.45       15.36      8.79 o 
 -11   0  18      238.11      218.89     18.77 o 
 -10   0  18      254.01      263.22     15.79 o 
  -9   0  18       25.76       30.07      7.19 o 
  -8   0  18        8.33        6.42      9.33 o 
  -7   0  18     1621.45     1625.75     38.85 o 
  -6   0  18       18.65       16.68      3.26 o 
  -5   0  18      540.48      537.67     10.20 o 
  -4   0  18     2352.14     2278.18     25.45 o 
  -3   0  18      148.92      152.95      5.63 o 
  -2   0  18      531.46      511.01     10.86 o 
  -1   0  18     4143.39     4121.13     43.54 o 
   0   0  18      323.40      289.78     10.35 o 
   1   0  18       72.21       48.49      4.35 o 
   2   0  18     4368.68     4210.57     58.02 o 
   3   0  18      139.83      133.35      6.82 o 
   4   0  18      736.10      654.45     18.55 o 
   5   0  18     1548.63     1473.93     59.87 o 
   6   0  18      181.12      201.32     12.71 o 
   7   0  18      996.15     1025.48     40.16 o 
   8   0  18      484.45      464.88     24.71 o 
   9   0  18        5.18       -2.21      7.21 o 
  10   0  18       60.40       72.58     13.33 o 
  11   0  18       14.93       16.91     10.54 o 
 -14   1  18       33.43       38.70      6.83 o 
 -13   1  18       51.62       52.08      7.40 o 
 -12   1  18      239.02      231.77     12.04 o 
 -11   1  18      410.82      423.07     16.98 o 
 -10   1  18        0.08       -1.45      4.00 o 
  -9   1  18       70.36       62.85      6.34 o 
  -8   1  18      358.91      337.61      8.87 o 
  -7   1  18        0.55        2.64      2.61 o 
  -6   1  18        5.00        1.66      2.61 o 
  -5   1  18      410.00      408.39      6.87 o 
  -4   1  18      176.59      159.20      5.44 o 
  -3   1  18        2.26        2.42      1.86 o 
  -2   1  18       59.69       56.69      3.04 o 
  -1   1  18      111.74      110.10      5.15 o 
   0   1  18      405.75      455.99      7.09 o 
   1   1  18       18.24       13.76      2.55 o 
   2   1  18      254.26      257.52      6.25 o 
   3   1  18      212.40      239.54      7.92 o 
   4   1  18      165.30      164.23      6.30 o 
   5   1  18      311.48      321.51      8.24 o 
   6   1  18       35.06       40.82      4.11 o 
   7   1  18        4.51        6.57      4.05 o 
   8   1  18      140.33      123.01     33.49 o 
   9   1  18      153.39      128.43     12.12 o 
  10   1  18       33.06       22.28     14.67 o 
 -13   2  18       25.72       25.85      7.66 o 
 -12   2  18        0.86        5.65      5.89 o 
 -11   2  18       71.60       88.63      8.35 o 
 -10   2  18      220.69      238.59     10.52 o 
  -9   2  18        0.57       -2.08      3.02 o 
  -8   2  18      343.15      338.22     10.50 o 
  -7   2  18      493.94      507.27      8.97 o 
  -6   2  18       16.81        9.37      3.59 o 
  -5   2  18       57.19       50.80      3.40 o 
  -4   2  18      565.80      551.23      8.98 o 
  -3   2  18       15.33       23.05      2.76 o 
  -2   2  18      238.89      249.07      6.82 o 
  -1   2  18      526.87      475.26      9.58 o 
   0   2  18      244.74      234.08      7.73 o 
   1   2  18       20.90       26.55      3.89 o 
   2   2  18       51.96       39.92      4.25 o 
   3   2  18       64.07       51.95      4.00 o 
   4   2  18      161.04      178.24      6.42 o 
   5   2  18      276.88      276.44      7.91 o 
   6   2  18       63.31       66.83      4.94 o 
   7   2  18       15.22       17.54      3.87 o 
   8   2  18      157.75      175.14     21.52 o 
   9   2  18       21.39       -2.55      7.81 o 
  10   2  18      232.32      239.22     22.80 o 
 -13   3  18       23.84       24.62      7.74 o 
 -12   3  18        4.87        8.16      6.18 o 
 -11   3  18        4.37        2.93      5.61 o 
 -10   3  18       54.73       54.67      6.57 o 
  -9   3  18      190.43      207.90     10.53 o 
  -8   3  18      897.07      879.26     17.77 o 
  -7   3  18       11.17        7.27      3.23 o 
  -6   3  18       47.01       52.36      4.76 o 
  -5   3  18      242.02      255.36      8.01 o 
  -4   3  18      238.53      263.86      7.24 o 
  -3   3  18      179.79      173.66      6.20 o 
  -2   3  18        0.81        5.29      3.73 o 
  -1   3  18      151.35      147.62      6.12 o 
   0   3  18     2256.19     2140.23     28.27 o 
   1   3  18      120.48      109.40      6.40 o 
   2   3  18       19.76       22.42      3.76 o 
   3   3  18      477.53      419.94     10.89 o 
   4   3  18       64.20       67.66      5.92 o 
   5   3  18      295.54      294.64      9.69 o 
   6   3  18      117.29      112.00      7.52 o 
   7   3  18       19.00       30.12      5.71 o 
   8   3  18       13.58       11.87      4.80 o 
   9   3  18       32.97       38.73     12.67 o 
  10   3  18       16.87       18.03     10.83 o 
 -13   4  18      164.44      152.70     14.36 o 
 -12   4  18      122.22      130.05     12.42 o 
 -11   4  18       26.87       28.58      7.53 o 
 -10   4  18      189.74      181.12     13.19 o 
  -9   4  18      781.13      765.66     21.97 o 
  -8   4  18      221.01      225.06     11.09 o 
  -7   4  18      280.72      270.46     11.69 o 
  -6   4  18     1277.72     1217.57     22.69 o 
  -5   4  18       33.07       41.32      7.15 o 
  -4   4  18      209.47      196.90     10.85 o 
  -3   4  18      993.72      880.40     24.53 o 
  -2   4  18       79.85      113.70      5.99 o 
  -1   4  18       32.89       29.52      3.30 o 
   0   4  18      616.42      554.40     11.78 o 
   1   4  18      905.05      866.45     20.08 o 
   2   4  18       14.35       14.49      3.54 o 
   3   4  18      352.53      353.34     11.02 o 
   4   4  18       93.75       97.76      6.85 o 
   5   4  18       19.46       17.23      4.23 o 
   6   4  18       99.39       97.07      8.07 o 
   7   4  18        1.45        6.20      4.78 o 
   8   4  18        3.00        8.49      4.79 o 
   9   4  18       14.54       26.10      5.68 o 
  10   4  18        5.76       -4.50      6.73 o 
 -12   5  18      247.85      261.84     44.66 o 
 -11   5  18       24.28       35.64      8.12 o 
 -10   5  18       27.30       25.43      7.49 o 
  -9   5  18      260.95      213.74     14.23 o 
  -8   5  18       49.90       45.00      6.71 o 
  -7   5  18       24.39       21.46      5.32 o 
  -6   5  18      237.08      233.65     11.42 o 
  -5   5  18      598.11      582.33     17.96 o 
  -4   5  18       30.64       28.38      5.13 o 
  -3   5  18        0.18        1.85      3.70 o 
  -2   5  18       35.08       28.59      4.81 o 
  -1   5  18       47.67       62.06      6.21 o 
   0   5  18       78.69       74.43      9.38 o 
   1   5  18        8.50       14.13      4.15 o 
   2   5  18      175.61      196.36     10.78 o 
   3   5  18       12.65        3.92      4.53 o 
   4   5  18     1191.84     1146.72     23.92 o 
   5   5  18      130.32      145.70     10.51 o 
   6   5  18        8.77        7.53      5.89 o 
   7   5  18       34.27       36.67      8.30 o 
   8   5  18      261.31      258.74     15.00 o 
   9   5  18        0.25        3.69      5.12 o 
 -11   6  18      126.39      122.71     18.93 o 
 -10   6  18       24.70       23.87      7.81 o 
  -9   6  18       86.45       76.49      9.90 o 
  -8   6  18       15.41       23.60      6.06 o 
  -7   6  18       20.29       28.34      7.11 o 
  -6   6  18        0.08        4.82      5.33 o 
  -5   6  18       15.89       13.77      5.43 o 
  -4   6  18      117.21      133.01     13.38 o 
  -3   6  18      175.96      175.63     10.42 o 
  -2   6  18       95.74      100.33     10.98 o 
  -1   6  18      164.86      164.42     16.39 o 
   0   6  18        0.67        5.20      7.28 o 
   1   6  18       32.23       23.38      9.62 o 
   2   6  18        0.78        2.55      4.39 o 
   3   6  18      179.02      172.99     16.52 o 
   4   6  18       47.83       35.62      9.45 o 
   5   6  18        7.54        4.95      8.19 o 
   6   6  18       30.54       38.28      8.27 o 
   7   6  18      106.34      110.65     24.33 o 
   8   6  18        0.38        7.32      6.38 o 
 -10   7  18       12.98       -2.03      8.52 o 
  -9   7  18      187.87      164.42     13.66 o 
  -8   7  18        1.13        4.60      6.03 o 
  -7   7  18      276.89      253.06     24.28 o 
  -6   7  18      281.57      274.05     19.76 o 
  -5   7  18       47.98       39.96      7.50 o 
  -4   7  18       45.26       62.43     12.62 o 
  -3   7  18      398.27      427.11     18.68 o 
  -2   7  18       77.53       78.00     13.01 o 
  -1   7  18      429.83      441.75     24.27 o 
   0   7  18        4.89       11.64      8.35 o 
   1   7  18      167.99      157.54     17.95 o 
   2   7  18       54.63       42.99     14.60 o 
   3   7  18       40.43       35.77      7.66 o 
   4   7  18      394.41      402.71     18.25 o 
   5   7  18      182.54      155.31     15.15 o 
   6   7  18       79.62       90.20     11.66 o 
   7   7  18       34.47       34.41      8.99 o 
  -9   8  18       55.75       53.97     16.20 o 
  -8   8  18        3.48       15.11      8.53 o 
  -7   8  18      145.51      136.69     13.20 o 
  -6   8  18       37.00       29.50      7.98 o 
  -5   8  18       17.27       18.36      9.79 o 
  -4   8  18      293.27      277.17     23.84 o 
  -3   8  18       24.01       19.20      8.97 o 
  -2   8  18        0.36       -3.42      7.51 o 
  -1   8  18      484.07      472.82     26.79 o 
   0   8  18        2.50        2.61      8.49 o 
   1   8  18       22.47       22.69     10.18 o 
   2   8  18      158.22      174.90     28.10 o 
   3   8  18        5.38       -1.95      8.43 o 
   4   8  18       14.66       13.95     11.50 o 
   5   8  18      224.17      200.67     18.47 o 
   6   8  18       26.98       28.43     13.92 o 
  -7   9  18       22.20        9.10      9.24 o 
  -6   9  18       75.10       56.10     19.84 o 
  -5   9  18       87.90       95.90     24.80 o 
  -4   9  18       10.21       24.03     14.95 o 
  -3   9  18       51.30       63.74     13.62 o 
  -2   9  18        5.18        3.66      8.16 o 
  -1   9  18        0.70       -1.31      8.66 o 
   0   9  18       79.33       60.38     13.92 o 
   1   9  18       79.16       78.59     15.71 o 
   2   9  18        1.57       10.88     10.04 o 
   3   9  18      217.55      224.03     23.59 o 
   4   9  18      152.83      118.42     24.52 o 
  -3  10  18       11.56       25.20     17.52 o 
  -2  10  18       34.29       33.59     13.37 o 
  -1  10  18       30.32       28.75     13.77 o 
   0  10  18        0.69       -0.28      8.47 o 
 -13   1  19      188.85      192.36     12.03 o 
 -12   1  19      189.33      173.99     11.13 o 
 -11   1  19      100.58       92.32      8.19 o 
 -10   1  19      251.11      263.23     14.87 o 
  -9   1  19       68.44       74.37      6.87 o 
  -8   1  19       71.07       60.82      4.91 o 
  -7   1  19       77.86       72.82      5.05 o 
  -6   1  19       38.99       45.69      3.56 o 
  -5   1  19     1315.07     1277.10     15.53 o 
  -4   1  19     1115.84     1032.68     13.05 o 
  -3   1  19       41.27       31.08      2.89 o 
  -2   1  19     1329.08     1363.43     13.68 o 
  -1   1  19      573.16      556.64      8.60 o 
   0   1  19       61.50       55.74      3.22 o 
   1   1  19       31.21       41.49      3.57 o 
   2   1  19        6.29        4.01      2.41 o 
   3   1  19       64.80       59.55      4.50 o 
   4   1  19      533.45      545.36     10.51 o 
   5   1  19      585.94      562.79     11.09 o 
   6   1  19        7.77       10.75      3.47 o 
   7   1  19      496.64      505.35     13.98 o 
   8   1  19        1.79        1.20      7.35 o 
   9   1  19       28.61       28.88     12.08 o 
  10   1  19       39.97       45.28      8.59 o 
 -13   2  19       33.66       36.51      8.51 o 
 -12   2  19       49.51       53.55      7.09 o 
 -11   2  19       67.82       69.06      7.26 o 
 -10   2  19        0.36        0.53      3.80 o 
  -9   2  19      138.40      149.76      7.47 o 
  -8   2  19      148.86      142.39      6.23 o 
  -7   2  19      245.68      233.40      7.41 o 
  -6   2  19     1783.49     1633.86     19.37 o 
  -5   2  19     2626.49     2494.35     23.66 o 
  -4   2  19     1135.03     1070.47     13.26 o 
  -3   2  19      152.96      141.20      6.07 o 
  -2   2  19        2.35        3.36      2.14 o 
  -1   2  19      835.52      772.90     12.35 o 
   0   2  19        0.19        1.55      2.83 o 
   1   2  19      643.54      637.87     12.69 o 
   2   2  19        0.34       -2.79      2.79 o 
   3   2  19      901.27      875.35     16.71 o 
   4   2  19       42.59       41.66      3.93 o 
   5   2  19        3.99        4.02      2.90 o 
   6   2  19        0.45        3.26      3.04 o 
   7   2  19      133.36      124.44      7.99 o 
   8   2  19       34.95       45.15     16.02 o 
   9   2  19       23.28       29.34     10.46 o 
  10   2  19        0.40        8.37      9.85 o 
 -13   3  19        2.86       13.25      6.89 o 
 -12   3  19       71.99       92.14     13.29 o 
 -11   3  19      211.18      217.23     14.52 o 
 -10   3  19       60.84       76.42      8.56 o 
  -9   3  19      239.12      207.30     10.15 o 
  -8   3  19      880.98      902.40     18.25 o 
  -7   3  19       77.36       75.20      6.35 o 
  -6   3  19      667.09      637.34     17.86 o 
  -5   3  19      373.75      348.23      9.34 o 
  -4   3  19       30.90       38.45      3.86 o 
  -3   3  19      637.73      611.40     10.98 o 
  -2   3  19      459.62      454.76     15.44 o 
  -1   3  19        8.84        3.91      3.62 o 
   0   3  19      772.62      804.65     16.58 o 
   1   3  19      506.24      470.99     11.22 o 
   2   3  19        0.19       -2.97      2.97 o 
   3   3  19      191.40      178.90      8.35 o 
   4   3  19       32.39       32.20      4.67 o 
   5   3  19      318.44      332.60     10.48 o 
   6   3  19       90.68      101.89      7.51 o 
   7   3  19       39.61       37.02      6.09 o 
   8   3  19       32.12       36.24      5.91 o 
   9   3  19      114.71      120.81     13.47 o 
  10   3  19       21.71       36.45     11.45 o 
 -12   4  19       55.05       61.29     10.19 o 
 -11   4  19       74.19       76.33     11.93 o 
 -10   4  19       25.67       37.97      7.81 o 
  -9   4  19        2.33        5.88      5.54 o 
  -8   4  19       48.11       37.90      6.13 o 
  -7   4  19      181.70      181.45     10.61 o 
  -6   4  19       22.89       21.19      4.94 o 
  -5   4  19       36.41       34.78      5.28 o 
  -4   4  19       76.70       87.53      7.19 o 
  -3   4  19       69.03       57.54      6.02 o 
  -2   4  19       11.27       19.95      3.55 o 
  -1   4  19       32.07       32.59      3.61 o 
   0   4  19      184.84      161.71      8.80 o 
   1   4  19      214.78      226.74      9.56 o 
   2   4  19      260.41      247.97      9.21 o 
   3   4  19       70.79       74.07      6.35 o 
   4   4  19        3.28        5.69      5.22 o 
   5   4  19        0.02        6.53      3.86 o 
   6   4  19       30.55       24.09      5.48 o 
   7   4  19       35.55       38.28      6.42 o 
   8   4  19       29.83       28.03      5.67 o 
   9   4  19        8.46       14.08      5.49 o 
 -12   5  19       18.10       20.06     15.47 o 
 -11   5  19      526.83      543.81     26.38 o 
 -10   5  19        0.39        9.67      6.41 o 
  -9   5  19      349.96      343.61     16.80 o 
  -8   5  19      669.72      697.94     18.67 o 
  -7   5  19       11.30       12.30      4.89 o 
  -6   5  19       78.49       73.46      8.38 o 
  -5   5  19      136.18      159.09     14.87 o 
  -4   5  19       64.82       75.02      7.15 o 
  -3   5  19       13.35       14.42      4.50 o 
  -2   5  19      143.87      152.66      9.04 o 
  -1   5  19       32.75       32.35      5.31 o 
   0   5  19      264.51      260.16     17.15 o 
   1   5  19        0.01        2.62      3.97 o 
   2   5  19      159.40      176.50     10.76 o 
   3   5  19      463.43      458.83     15.02 o 
   4   5  19       47.03       49.43      8.15 o 
   5   5  19      131.75      120.76     10.00 o 
   6   5  19      173.57      182.42     14.25 o 
   7   5  19        3.74       -3.75      7.79 o 
   8   5  19       37.67       25.46      5.84 o 
   9   5  19       23.59       19.66      5.77 o 
 -11   6  19       37.67       39.02      9.26 o 
 -10   6  19      379.34      406.91     24.37 o 
  -9   6  19       15.72        9.44      6.83 o 
  -8   6  19      329.02      342.66     16.35 o 
  -7   6  19      517.86      547.20     27.47 o 
  -6   6  19      211.23      210.79     13.11 o 
  -5   6  19      548.11      532.91     20.83 o 
  -4   6  19     1168.48     1139.73     51.17 o 
  -3   6  19      429.76      444.96     14.06 o 
  -2   6  19      388.26      373.99     17.38 o 
  -1   6  19      978.42      951.01     33.18 o 
   0   6  19       10.82       10.75      7.48 o 
   1   6  19        0.05       -2.74      5.27 o 
   2   6  19      232.24      215.03     19.62 o 
   3   6  19        0.53        7.41      4.71 o 
   4   6  19       22.59        7.07      5.75 o 
   5   6  19      162.24      139.86     11.22 o 
   6   6  19      254.21      265.12     17.11 o 
   7   6  19       68.44       47.01      9.45 o 
   8   6  19       15.15       15.86      6.48 o 
 -10   7  19       13.36       13.36     10.39 o 
  -9   7  19       22.60       23.29      7.33 o 
  -8   7  19       35.69       15.11      9.44 o 
  -7   7  19      632.99      633.22     21.67 o 
  -6   7  19       50.23       64.74     10.35 o 
  -5   7  19      130.53      132.16     11.74 o 
  -4   7  19        9.66        7.47      8.15 o 
  -3   7  19       14.70       11.68      6.46 o 
  -2   7  19      100.98      113.68     13.30 o 
  -1   7  19        1.60        2.06      6.03 o 
   0   7  19        2.81        3.89      6.90 o 
   1   7  19      175.63      184.90     15.87 o 
   2   7  19      142.98      148.05     14.35 o 
   3   7  19       14.59       15.31      5.62 o 
   4   7  19       12.19       12.56      7.04 o 
   5   7  19        0.66        9.27      6.53 o 
   6   7  19       30.00       14.30      7.40 o 
   7   7  19        3.54        5.19      6.80 o 
  -8   8  19      188.53      180.01     17.61 o 
  -7   8  19       51.69       35.23     11.47 o 
  -6   8  19        6.96        7.71      6.87 o 
  -5   8  19        0.43        6.34      9.26 o 
  -4   8  19      308.91      360.63     27.75 o 
  -3   8  19      141.70      152.34     14.47 o 
  -2   8  19       44.44       30.98      8.99 o 
  -1   8  19       91.25       63.67     13.58 o 
   0   8  19       13.19        4.95     13.12 o 
   1   8  19        9.62        3.50      8.77 o 
   2   8  19        5.35        8.99      9.51 o 
   3   8  19        4.83        8.71      6.59 o 
   4   8  19      126.55      115.58     10.75 o 
   5   8  19      161.11      196.74     26.47 o 
  -6   9  19        8.68        7.76     16.15 o 
  -5   9  19        0.64       -4.46     13.48 o 
  -4   9  19        0.64        5.49      8.56 o 
  -3   9  19        1.19        1.83      9.55 o 
  -2   9  19        6.57       -1.67      5.65 o 
  -1   9  19       10.37       13.75     10.68 o 
   0   9  19       56.42       45.05     13.48 o 
   1   9  19      217.84      223.90     23.90 o 
   2   9  19      108.84      101.68     17.70 o 
   3   9  19      130.84      119.85     18.79 o 
 -13   0  20      183.43      174.42     22.04 o 
 -12   0  20      100.09       93.19     12.43 o 
 -11   0  20      183.05      171.39     15.04 o 
 -10   0  20      545.74      576.47     22.27 o 
  -9   0  20        0.84        1.11      5.33 o 
  -8   0  20      117.73      123.85     17.78 o 
  -7   0  20     2014.83     2011.10     40.66 o 
  -6   0  20      352.34      340.25     18.27 o 
  -5   0  20      144.51      134.45      6.22 o 
  -4   0  20     5155.95     5203.94     53.56 o 
  -3   0  20      160.87      132.49      6.62 o 
  -2   0  20      755.86      721.71     13.67 o 
  -1   0  20      464.94      456.20     10.72 o 
   0   0  20        0.44        3.09      2.91 o 
   1   0  20      223.73      221.73      7.78 o 
   2   0  20        2.80        1.65      2.68 o 
   3   0  20       37.88       57.33      5.21 o 
   4   0  20        0.15       -3.96      6.16 o 
   5   0  20       29.90       41.47      7.69 o 
   6   0  20        0.24       -0.98      5.36 o 
   7   0  20       12.27       12.47      7.16 o 
   8   0  20       16.04       15.75      9.04 o 
   9   0  20       26.04       15.38      9.84 o 
  10   0  20       15.77        5.45      8.72 o 
 -13   1  20        1.98        6.79      5.63 o 
 -12   1  20        4.58        1.87      4.98 o 
 -11   1  20       26.43       26.80      5.82 o 
 -10   1  20       95.67       89.17      7.85 o 
  -9   1  20       25.46       16.86      4.65 o 
  -8   1  20       10.22       17.99      4.55 o 
  -7   1  20      116.94      116.50      7.03 o 
  -6   1  20      137.65      123.10      5.28 o 
  -5   1  20      134.84      128.78      6.61 o 
  -4   1  20     1522.18     1531.27     17.01 o 
  -3   1  20      427.02      442.03      7.84 o 
  -2   1  20      565.77      521.95      7.88 o 
  -1   1  20     2257.86     2164.02     20.16 o 
   0   1  20      122.74      118.91      4.38 o 
   1   1  20      134.80      145.26      5.37 o 
   2   1  20     1234.98     1125.87     21.26 o 
   3   1  20      104.38      133.48      6.40 o 
   4   1  20        5.06        5.57      2.73 o 
   5   1  20      174.84      171.45      6.91 o 
   6   1  20       14.43       18.21      4.84 o 
   7   1  20      117.52      125.13      8.59 o 
   8   1  20      143.69      142.72     11.57 o 
   9   1  20       10.41        2.34      5.73 o 
  10   1  20        0.19       -8.42      8.42 o 
 -13   2  20      228.37      221.84     16.11 o 
 -12   2  20      122.21      128.92     12.24 o 
 -11   2  20       61.75       67.39      7.40 o 
 -10   2  20       82.23       82.95      7.42 o 
  -9   2  20      447.25      429.69      9.62 o 
  -8   2  20        0.07        1.37      2.64 o 
  -7   2  20      165.99      168.79      6.85 o 
  -6   2  20      138.86      156.83      7.45 o 
  -5   2  20       43.86       45.41      3.64 o 
  -4   2  20      215.52      204.15      6.01 o 
  -3   2  20     1590.73     1537.70     16.82 o 
  -2   2  20       57.62       55.93      3.87 o 
  -1   2  20      909.28      921.49     19.02 o 
   0   2  20      525.76      524.00     11.56 o 
   1   2  20     1030.62      949.65     16.17 o 
   2   2  20      355.73      359.97     12.10 o 
   3   2  20      537.18      547.45     12.87 o 
   4   2  20        1.75        1.62      3.26 o 
   5   2  20      339.57      347.20     10.49 o 
   6   2  20       47.93       44.33      5.57 o 
   7   2  20        7.32        2.49      4.28 o 
   8   2  20       12.73       14.75      7.62 o 
   9   2  20       91.87       85.76     14.96 o 
  10   2  20        0.34        5.50      9.33 o 
 -13   3  20        2.45       10.03      6.18 o 
 -12   3  20        0.89        7.71      6.39 o 
 -11   3  20      240.65      264.41     15.22 o 
 -10   3  20       11.20       18.69      5.05 o 
  -9   3  20        7.11        8.46      6.35 o 
  -8   3  20      212.78      210.29      9.77 o 
  -7   3  20      242.30      259.18      9.05 o 
  -6   3  20      411.28      362.64     11.77 o 
  -5   3  20      491.72      462.93     10.98 o 
  -4   3  20      162.36      176.59      6.68 o 
  -3   3  20      860.01      824.12     14.67 o 
  -2   3  20      557.03      554.31     14.84 o 
  -1   3  20     1306.09     1273.95     19.23 o 
   0   3  20      103.67       88.03     11.85 o 
   1   3  20      128.50      136.77      7.42 o 
   2   3  20      162.66      165.44     10.51 o 
   3   3  20      452.53      441.43     14.58 o 
   4   3  20       64.12       61.64      5.89 o 
   5   3  20      229.59      238.84      9.79 o 
   6   3  20        2.62        0.57      4.05 o 
   7   3  20       88.59       98.08      8.42 o 
   8   3  20      138.76      153.34     10.91 o 
   9   3  20       29.09       24.92     10.90 o 
 -12   4  20       59.58       54.43      8.95 o 
 -11   4  20       18.63       26.30      5.93 o 
 -10   4  20       22.48       27.46      7.11 o 
  -9   4  20      496.72      509.21     18.32 o 
  -8   4  20       16.94       18.48      5.16 o 
  -7   4  20       70.87       75.64      7.64 o 
  -6   4  20      512.05      500.61     14.45 o 
  -5   4  20      610.02      559.57     14.82 o 
  -4   4  20       63.80       70.99      7.05 o 
  -3   4  20      588.46      570.38     12.39 o 
  -2   4  20       48.16       39.67      4.62 o 
  -1   4  20       14.60       17.74      3.72 o 
   0   4  20     1199.63     1203.11     28.17 o 
   1   4  20       20.99       17.16      3.99 o 
   2   4  20       34.71       37.16      4.89 o 
   3   4  20      206.88      209.30      9.16 o 
   4   4  20       28.78       28.35      4.88 o 
   5   4  20       93.16      123.24      8.13 o 
   6   4  20      213.87      197.33     11.26 o 
   7   4  20       60.15       59.61      7.25 o 
   8   4  20      255.35      262.44     11.74 o 
   9   4  20        0.20        2.17      6.21 o 
 -12   5  20       27.27       35.56      8.05 o 
 -11   5  20      122.41      142.71     13.06 o 
 -10   5  20       62.63       79.07      9.84 o 
  -9   5  20       40.26       51.77      8.36 o 
  -8   5  20       27.97       24.88      5.95 o 
  -7   5  20        3.38        2.19      4.55 o 
  -6   5  20        3.95        1.53      4.58 o 
  -5   5  20      151.93      160.26     11.59 o 
  -4   5  20        7.70        3.59      3.84 o 
  -3   5  20        0.02        2.67      4.60 o 
  -2   5  20      695.85      705.22     17.42 o 
  -1   5  20        8.70       -0.16      3.63 o 
   0   5  20      215.54      208.98      8.60 o 
   1   5  20      392.41      413.44     18.56 o 
   2   5  20       57.38       59.19     10.10 o 
   3   5  20        9.84       17.19      5.43 o 
   4   5  20      105.78       94.00      8.97 o 
   5   5  20       24.17       12.66      5.86 o 
   6   5  20        5.55        6.43      6.66 o 
   7   5  20       23.69       19.78      5.73 o 
   8   5  20       21.86       17.84      5.77 o 
 -11   6  20       21.30       15.75      7.91 o 
 -10   6  20       82.32       81.50     11.16 o 
  -9   6  20       91.14       94.03     12.48 o 
  -8   6  20       27.66       22.55      6.74 o 
  -7   6  20      276.14      298.97     15.94 o 
  -6   6  20      445.63      409.41     23.08 o 
  -5   6  20      281.59      260.14     14.36 o 
  -4   6  20      207.33      202.65     13.30 o 
  -3   6  20      134.90      108.22     10.32 o 
  -2   6  20      162.67      165.60     13.89 o 
  -1   6  20        6.22       12.37      6.68 o 
   0   6  20      348.73      403.24     18.70 o 
   1   6  20      202.20      185.01     11.36 o 
   2   6  20       20.20       24.39      5.72 o 
   3   6  20      169.62      161.71     11.53 o 
   4   6  20        8.87        5.57      5.35 o 
   5   6  20        1.38        7.72      5.94 o 
   6   6  20       15.29       10.14      7.08 o 
   7   6  20       35.83       41.69      9.25 o 
 -10   7  20       53.89       37.18     12.01 o 
  -9   7  20      192.71      186.07     14.61 o 
  -8   7  20       70.38       64.07      9.89 o 
  -7   7  20       96.79       94.69     12.28 o 
  -6   7  20      186.57      189.60     14.10 o 
  -5   7  20      602.91      626.56     21.13 o 
  -4   7  20       39.21       46.50     11.58 o 
  -3   7  20        0.77       -2.83      5.51 o 
  -2   7  20      699.78      697.57     24.90 o 
  -1   7  20       45.49       16.65      7.58 o 
   0   7  20        2.88        8.88      6.89 o 
   1   7  20       44.37       29.25      8.39 o 
   2   7  20      111.63       97.85     12.65 o 
   3   7  20        3.39        9.98      5.42 o 
   4   7  20      121.28      108.98     10.31 o 
   5   7  20       31.31       29.67      7.96 o 
   6   7  20       80.13       74.91     10.63 o 
  -8   8  20       11.24       17.14      8.02 o 
  -7   8  20       37.06       23.02      8.18 o 
  -6   8  20        0.47       -6.04      7.56 o 
  -5   8  20      180.12      180.85     21.09 o 
  -4   8  20      339.29      341.72     27.14 o 
  -3   8  20       45.36       53.88     12.52 o 
  -2   8  20       16.34       13.65     10.06 o 
  -1   8  20      253.35      248.52     19.04 o 
   0   8  20       33.32       21.48      8.44 o 
   1   8  20        6.97        9.07      7.99 o 
   2   8  20       81.84       81.82     12.19 o 
   3   8  20        0.26        7.78      7.00 o 
   4   8  20       24.28       14.54      8.01 o 
   5   8  20       15.32       17.09      7.40 o 
  -6   9  20       59.70       29.25     13.73 o 
  -5   9  20       11.85       16.36     10.38 o 
  -4   9  20      206.26      150.73     40.30 o 
  -3   9  20       15.83       23.26     11.36 o 
  -2   9  20       24.84       40.34     11.83 o 
  -1   9  20      652.36      666.57     26.82 o 
   0   9  20        0.51        8.07      8.14 o 
   1   9  20       50.22       37.74     10.77 o 
   2   9  20      403.11      402.12     22.60 o 
 -13   1  21      331.44      339.14     14.32 o 
 -12   1  21       12.84       21.83      5.77 o 
 -11   1  21      213.13      198.73     12.49 o 
 -10   1  21      201.88      199.11     10.88 o 
  -9   1  21       55.99       63.21      6.63 o 
  -8   1  21      198.54      206.35      9.71 o 
  -7   1  21       38.77       39.03      4.22 o 
  -6   1  21       16.16       23.15      2.93 o 
  -5   1  21      408.61      418.27      8.39 o 
  -4   1  21      377.07      343.90     10.19 o 
  -3   1  21      302.94      292.90      7.14 o 
  -2   1  21     4123.08     3986.49     30.75 o 
  -1   1  21       79.77       66.20      3.50 o 
   0   1  21        5.84        8.31      2.02 o 
   1   1  21     1617.33     1557.16     17.30 o 
   2   1  21       52.46       37.31      3.94 o 
   3   1  21     1452.73     1385.89     17.90 o 
   4   1  21      940.46      974.88     14.84 o 
   5   1  21       52.61       56.83      5.19 o 
   6   1  21        5.46        5.39      4.30 o 
   7   1  21      150.07      168.20     13.06 o 
   8   1  21      109.05      127.14      9.99 o 
   9   1  21        8.31       13.01     10.97 o 
  10   1  21      100.18       97.22     16.00 o 
 -13   2  21       77.23       93.01     11.38 o 
 -12   2  21        0.15       13.39      6.82 o 
 -11   2  21      258.34      246.57     11.97 o 
 -10   2  21      170.10      168.87      8.66 o 
  -9   2  21       72.05       71.06      5.20 o 
  -8   2  21      465.59      439.52     10.77 o 
  -7   2  21      299.73      276.10      7.92 o 
  -6   2  21      172.01      171.31      6.69 o 
  -5   2  21       16.37       11.49      2.80 o 
  -4   2  21      218.93      190.95      6.09 o 
  -3   2  21        5.42        4.66      2.17 o 
  -2   2  21      135.80      141.20      6.16 o 
  -1   2  21       21.52       20.02      3.56 o 
   0   2  21       18.33       12.40      3.33 o 
   1   2  21      372.44      352.53     14.85 o 
   2   2  21      641.40      590.68     12.98 o 
   3   2  21        0.28        0.41      3.14 o 
   4   2  21       21.42       16.99      4.10 o 
   5   2  21       81.24       78.05      6.64 o 
   6   2  21       15.32       18.94      6.63 o 
   7   2  21       22.80       41.91      9.09 o 
   8   2  21       29.19       33.96      9.12 o 
   9   2  21       10.82       -5.50      8.79 o 
 -13   3  21       11.87       12.49      6.59 o 
 -12   3  21        6.38       22.18      7.46 o 
 -11   3  21      113.71       98.77     10.97 o 
 -10   3  21       75.39       75.10      7.41 o 
  -9   3  21      148.48      149.23      9.41 o 
  -8   3  21        1.98        7.76      4.93 o 
  -7   3  21      517.10      530.21     12.72 o 
  -6   3  21       19.46       27.19      5.51 o 
  -5   3  21      245.56      263.00      9.21 o 
  -4   3  21      191.63      197.67      7.16 o 
  -3   3  21       13.54        9.59      3.52 o 
  -2   3  21        0.95        5.06      2.77 o 
  -1   3  21     1467.67     1483.55     21.68 o 
   0   3  21       53.10       64.67      5.57 o 
   1   3  21      103.56       90.14      6.55 o 
   2   3  21      574.19      582.42     13.39 o 
   3   3  21      485.35      442.20     11.73 o 
   4   3  21        0.47        8.03      4.00 o 
   5   3  21      336.90      376.94     11.61 o 
   6   3  21        8.08       14.74      4.85 o 
   7   3  21      172.48      173.23     13.31 o 
   8   3  21       97.30      100.99     17.43 o 
   9   3  21        7.03        7.13      9.83 o 
 -12   4  21        2.45        0.81      6.22 o 
 -11   4  21      163.40      168.02     12.28 o 
 -10   4  21       62.83       81.07      7.80 o 
  -9   4  21       21.91       21.73      7.08 o 
  -8   4  21       15.48       14.20      5.84 o 
  -7   4  21       44.17       48.57      6.59 o 
  -6   4  21      290.91      282.33     11.96 o 
  -5   4  21       26.95       23.21      6.41 o 
  -4   4  21       21.16       17.90      3.88 o 
  -3   4  21     1079.03     1072.16     17.95 o 
  -2   4  21        0.56        1.84      2.70 o 
  -1   4  21       12.06       12.82      4.57 o 
   0   4  21        0.88       -1.10      3.08 o 
   1   4  21        3.48        4.35      3.67 o 
   2   4  21       28.79       31.06      4.96 o 
   3   4  21       41.08       34.03      6.26 o 
   4   4  21       91.00       91.60      7.16 o 
   5   4  21       77.06       66.65      6.60 o 
   6   4  21      217.42      231.42     12.83 o 
   7   4  21      106.72      104.35     14.12 o 
   8   4  21        1.26        1.49      4.81 o 
   9   4  21       45.24       41.23      8.12 o 
 -11   5  21      102.70       88.22     11.01 o 
 -10   5  21       12.59        8.70      6.46 o 
  -9   5  21        8.44       12.91      6.05 o 
  -8   5  21        4.49        4.49      4.94 o 
  -7   5  21      154.63      172.54     12.81 o 
  -6   5  21       23.84       19.36      6.07 o 
  -5   5  21        3.78        4.70      5.12 o 
  -4   5  21      362.07      370.37     13.11 o 
  -3   5  21        3.54        0.67      4.24 o 
  -2   5  21       14.12       14.69      4.93 o 
  -1   5  21      412.16      375.35     10.80 o 
   0   5  21       51.64       56.60      5.39 o 
   1   5  21        2.29        3.74      3.58 o 
   2   5  21      280.28      277.59     10.57 o 
   3   5  21      124.24      133.69     10.24 o 
   4   5  21       61.44       58.22      9.84 o 
   5   5  21       94.64       99.93      7.98 o 
   6   5  21        0.07       -4.46      4.46 o 
   7   5  21      110.80      120.19      9.93 o 
   8   5  21       48.52       53.49      7.20 o 
 -11   6  21      221.78      192.34     20.03 o 
 -10   6  21       35.77       36.32     10.01 o 
  -9   6  21        0.85        1.56      6.66 o 
  -8   6  21      156.34      172.27     17.03 o 
  -7   6  21        5.73        5.33      7.28 o 
  -6   6  21        7.16       11.46      5.96 o 
  -5   6  21       84.38       76.14      9.44 o 
  -4   6  21      340.55      374.12     15.78 o 
  -3   6  21       32.70       31.20      6.02 o 
  -2   6  21      126.92      141.33     10.06 o 
  -1   6  21       23.97        3.87      7.60 o 
   0   6  21      236.91      247.24     17.65 o 
   1   6  21        9.62       22.95      5.72 o 
   2   6  21      161.05      171.66     11.61 o 
   3   6  21       24.97       21.07      6.92 o 
   4   6  21        8.75        9.57      5.78 o 
   5   6  21      264.66      266.10     14.64 o 
   6   6  21      545.06      552.05     29.05 o 
   7   6  21        0.25        1.94      7.42 o 
  -9   7  21      236.35      228.80     22.06 o 
  -8   7  21      222.52      205.34     18.89 o 
  -7   7  21        5.66        1.88      6.49 o 
  -6   7  21        9.25       13.98      6.80 o 
  -5   7  21      554.96      508.01     19.62 o 
  -4   7  21        1.50       10.20      5.79 o 
  -3   7  21        2.20       11.00      9.59 o 
  -2   7  21       97.48       65.93     10.83 o 
  -1   7  21       26.32       22.15     10.65 o 
   0   7  21       67.83       53.43     10.18 o 
   1   7  21      423.13      397.80     20.00 o 
   2   7  21       41.61       37.89      7.09 o 
   3   7  21        3.59        6.61      6.10 o 
   4   7  21       70.02       58.68      8.56 o 
   5   7  21      225.53      238.81     16.88 o 
   6   7  21      105.70       95.36     11.68 o 
  -8   8  21      166.28      154.93     14.47 o 
  -7   8  21       31.32       37.43      8.71 o 
  -6   8  21        1.33        4.22      6.75 o 
  -5   8  21      121.72      123.97     12.62 o 
  -4   8  21      100.89       98.76     15.87 o 
  -3   8  21      371.63      407.69     25.42 o 
  -2   8  21        9.28        9.72      7.34 o 
  -1   8  21      404.75      390.07     21.28 o 
   0   8  21      589.78      551.43     24.00 o 
   1   8  21       39.00       52.33     14.18 o 
   2   8  21       54.63       32.29     10.63 o 
   3   8  21       68.72       64.25     11.24 o 
   4   8  21      165.78      170.79     13.03 o 
  -5   9  21       26.67       12.81     10.90 o 
  -4   9  21       49.45       33.80     10.89 o 
  -3   9  21       46.35       51.93     13.64 o 
  -2   9  21      120.59      111.24     17.32 o 
  -1   9  21       64.88       61.46     11.67 o 
   0   9  21       25.05       29.73     10.03 o 
   1   9  21       42.67       25.19     12.03 o 
   2   9  21       11.19       12.31      7.89 o 
 -13   0  22        3.23        3.92      8.73 o 
 -12   0  22       20.19       37.93     12.12 o 
 -11   0  22      749.85      726.93     26.32 o 
 -10   0  22      204.86      183.64     15.36 o 
  -9   0  22      188.70      188.73     14.83 o 
  -8   0  22      443.91      437.39     18.23 o 
  -7   0  22      228.05      228.93     14.08 o 
  -6   0  22     2168.31     2094.74     34.60 o 
  -5   0  22      146.03      134.83      5.96 o 
  -4   0  22      314.60      293.31      8.87 o 
  -3   0  22      357.44      317.15      9.28 o 
  -2   0  22        3.29        4.05      3.05 o 
  -1   0  22       39.31       32.72      6.28 o 
   0   0  22      335.94      321.48      9.37 o 
   1   0  22       95.81       90.82      6.17 o 
   2   0  22      136.29      126.87      8.99 o 
   3   0  22       28.65       24.94      4.69 o 
   4   0  22        1.33       11.63      6.07 o 
   5   0  22      166.51      202.78     16.38 o 
   6   0  22      639.08      681.48     23.55 o 
   7   0  22      422.37      437.41     48.81 o 
   8   0  22       13.33       26.09     10.74 o 
   9   0  22       80.21      106.57     15.81 o 
 -13   1  22        0.21        5.66      5.10 o 
 -12   1  22       24.94       37.51      6.75 o 
 -11   1  22        5.18        7.37      5.08 o 
 -10   1  22       47.53       37.24      6.07 o 
  -9   1  22      228.32      236.69     10.69 o 
  -8   1  22       18.59       15.23      4.52 o 
  -7   1  22       41.73       41.80      4.00 o 
  -6   1  22      169.65      160.69      6.69 o 
  -5   1  22      229.64      205.72      6.56 o 
  -4   1  22      509.21      484.86      8.45 o 
  -3   1  22     1079.67     1005.84     13.57 o 
  -2   1  22      195.66      213.73     12.47 o 
  -1   1  22       76.24       83.96      4.30 o 
   0   1  22      400.31      372.31      7.37 o 
   1   1  22        1.55        5.17      2.39 o 
   2   1  22       19.63       20.59      4.08 o 
   3   1  22      147.58      134.75      6.43 o 
   4   1  22      100.15       89.80      5.59 o 
   5   1  22       31.62       31.60      5.05 o 
   6   1  22       63.76       67.82      6.96 o 
   7   1  22        3.39        7.84      4.76 o 
   8   1  22        1.92        6.92      5.39 o 
   9   1  22      110.24      105.95     16.66 o 
 -13   2  22        4.81       12.11      6.32 o 
 -12   2  22      165.64      139.12     13.64 o 
 -11   2  22      306.24      317.41     15.33 o 
 -10   2  22       31.98       30.63      4.95 o 
  -9   2  22      749.25      762.40     13.07 o 
  -8   2  22      661.82      657.31     13.34 o 
  -7   2  22        2.30        5.00      2.87 o 
  -6   2  22      410.18      416.41      9.46 o 
  -5   2  22      606.70      598.25     10.35 o 
  -4   2  22        0.37        1.60      2.39 o 
  -3   2  22      300.22      271.40      7.18 o 
  -2   2  22     1075.60     1064.82     17.40 o 
  -1   2  22      359.82      319.39      9.42 o 
   0   2  22      712.83      684.82     13.90 o 
   1   2  22      140.40      134.88      7.46 o 
   2   2  22       35.97       45.85      5.12 o 
   3   2  22      503.79      492.78     12.36 o 
   4   2  22      178.19      188.34      9.23 o 
   5   2  22        0.00        0.52      3.73 o 
   6   2  22       96.97      103.06      7.67 o 
   7   2  22       50.65       75.08     11.21 o 
   8   2  22        4.91        0.62      7.18 o 
   9   2  22      110.37       80.77     15.73 o 
 -12   3  22      136.33      146.32     13.12 o 
 -11   3  22        0.94       -2.74      5.23 o 
 -10   3  22      160.87      177.07     13.58 o 
  -9   3  22        3.12        0.28      3.99 o 
  -8   3  22       62.58       59.73      6.41 o 
  -7   3  22      147.02      162.65      8.64 o 
  -6   3  22        9.64       10.57      3.67 o 
  -5   3  22      241.59      231.12      8.67 o 
  -4   3  22      575.66      569.28     20.14 o 
  -3   3  22       60.12       57.97      6.20 o 
  -2   3  22       87.75       81.14      7.30 o 
  -1   3  22      144.37      149.78      7.97 o 
   0   3  22      126.19      119.70      7.40 o 
   1   3  22        1.13        7.73      3.67 o 
   2   3  22      180.75      183.69      9.78 o 
   3   3  22      161.19      169.67      8.83 o 
   4   3  22       48.90       47.28      5.61 o 
   5   3  22        0.88        0.74      3.83 o 
   6   3  22      130.84      139.49     10.56 o 
   7   3  22        6.87       12.00      5.78 o 
   8   3  22       49.33       40.23     10.11 o 
   9   3  22        4.63       -2.48      9.21 o 
 -12   4  22      217.24      223.48     29.51 o 
 -11   4  22        6.81       11.88      6.32 o 
 -10   4  22      123.59      107.16      8.84 o 
  -9   4  22      328.56      349.99     13.16 o 
  -8   4  22       12.81        9.03      4.29 o 
  -7   4  22      112.03      120.37     13.21 o 
  -6   4  22     1365.81     1363.21     32.49 o 
  -5   4  22       10.34        8.81      3.88 o 
  -4   4  22        4.40        9.64      3.44 o 
  -3   4  22      128.32      128.87      7.52 o 
  -2   4  22      124.19      113.80      6.26 o 
  -1   4  22       56.03       49.98      5.45 o 
   0   4  22      354.85      337.47     11.47 o 
   1   4  22      397.32      394.26     11.52 o 
   2   4  22      684.30      698.17     15.47 o 
   3   4  22       52.14       59.09      6.23 o 
   4   4  22       97.34      107.55      7.93 o 
   5   4  22      394.28      399.62     12.57 o 
   6   4  22       43.08       29.69      6.25 o 
   7   4  22      286.03      286.70     18.10 o 
   8   4  22       80.71       81.16      8.71 o 
 -11   5  22       15.78       15.75      7.31 o 
 -10   5  22      114.82      104.25     11.56 o 
  -9   5  22        3.97        7.05      7.08 o 
  -8   5  22      161.87      177.19     13.25 o 
  -7   5  22        1.02        3.15      5.60 o 
  -6   5  22      143.81      161.06     13.29 o 
  -5   5  22       77.04       78.08      8.91 o 
  -4   5  22       17.95       19.54      5.37 o 
  -3   5  22      205.68      227.78     15.21 o 
  -2   5  22       93.08       93.48      8.26 o 
  -1   5  22       27.20       30.30      4.73 o 
   0   5  22       77.50       82.55      7.90 o 
   1   5  22       88.23      115.18      7.83 o 
   2   5  22       59.09       62.18      6.32 o 
   3   5  22       29.43       21.95      5.01 o 
   4   5  22       28.18       21.96      5.05 o 
   5   5  22       27.91       15.49      5.11 o 
   6   5  22       21.45       19.56      5.90 o 
   7   5  22        3.17        5.93      5.68 o 
 -10   6  22        4.72       12.99      8.77 o 
  -9   6  22       17.21        5.51      7.86 o 
  -8   6  22      195.53      212.88     15.13 o 
  -7   6  22       13.74       14.42      6.94 o 
  -6   6  22       50.48       41.53      8.27 o 
  -5   6  22       60.12       54.40      9.73 o 
  -4   6  22        6.00        8.41      5.60 o 
  -3   6  22      525.70      518.77     17.49 o 
  -2   6  22        4.93        0.80      4.62 o 
  -1   6  22       59.57       55.69     10.41 o 
   0   6  22      142.49      150.08     14.67 o 
   1   6  22      157.27      157.91     11.25 o 
   2   6  22       35.39       52.06      7.48 o 
   3   6  22       66.38       74.74      8.75 o 
   4   6  22       49.38       60.27      8.65 o 
   5   6  22       15.35       18.54      6.56 o 
   6   6  22      125.81      120.57     12.91 o 
   7   6  22      255.72      269.53     18.02 o 
  -9   7  22      334.56      319.82     20.40 o 
  -8   7  22        6.02        1.94      6.53 o 
  -7   7  22       22.74       20.01      7.73 o 
  -6   7  22      220.93      235.03     16.21 o 
  -5   7  22       27.45       21.40      7.13 o 
  -4   7  22      121.43      130.27     12.21 o 
  -3   7  22       60.69       57.16      9.85 o 
  -2   7  22      140.87      126.98     13.78 o 
  -1   7  22       85.25       75.09     11.36 o 
   0   7  22      127.69      132.26     14.39 o 
   1   7  22      234.46      244.10     18.77 o 
   2   7  22       75.28       59.23      8.60 o 
   3   7  22       59.52       52.14     12.31 o 
   4   7  22       10.20        1.83      8.14 o 
   5   7  22        4.10        8.22      7.59 o 
  -7   8  22       89.03       70.86     10.73 o 
  -6   8  22      280.79      287.46     18.19 o 
  -5   8  22      162.94      175.98     15.20 o 
  -4   8  22       21.32       22.91     10.32 o 
  -3   8  22       11.63       38.83     12.04 o 
  -2   8  22        4.33       10.42      7.66 o 
  -1   8  22       52.58       47.87     10.73 o 
   0   8  22      185.28      168.46     16.16 o 
   1   8  22      133.82      119.96     15.31 o 
   2   8  22      241.23      255.93     19.97 o 
   3   8  22       14.50       22.21      6.50 o 
   4   8  22       52.45       42.16      7.70 o 
  -4   9  22       21.98       22.63      9.40 o 
  -3   9  22        0.02        5.25      8.77 o 
  -2   9  22       44.68       13.35     10.13 o 
  -1   9  22      134.91      142.04     15.70 o 
   0   9  22        0.08        3.39      6.73 o 
   1   9  22      103.08      103.89     17.51 o 
 -13   1  23        7.38        4.47      4.96 o 
 -12   1  23      272.60      291.48     13.99 o 
 -11   1  23      134.42      122.65      9.64 o 
 -10   1  23      307.60      321.66     12.83 o 
  -9   1  23      960.10      957.31     27.39 o 
  -8   1  23       83.13       75.78      6.05 o 
  -7   1  23      572.70      560.35     10.66 o 
  -6   1  23     1520.16     1522.98     19.38 o 
  -5   1  23        5.89        6.85      2.62 o 
  -4   1  23        7.12        4.51      3.01 o 
  -3   1  23     2042.20     2024.18     21.42 o 
  -2   1  23      270.62      257.73      6.96 o 
  -1   1  23        9.92       10.20      2.20 o 
   0   1  23      459.93      464.61      8.38 o 
   1   1  23      396.72      366.77     11.46 o 
   2   1  23        9.51       10.00      2.57 o 
   3   1  23      454.88      467.54     10.14 o 
   4   1  23        2.50        1.04      3.35 o 
   5   1  23      510.38      522.25     14.21 o 
   6   1  23        4.71        6.32      4.61 o 
   7   1  23       88.05       80.52      7.48 o 
   8   1  23       30.78       34.79      9.27 o 
   9   1  23       43.23       29.56     12.03 o 
 -13   2  23       24.22       26.01      8.95 o 
 -12   2  23       21.64       32.20      7.66 o 
 -11   2  23        4.82       12.74      8.24 o 
 -10   2  23      169.08      159.75      9.95 o 
  -9   2  23       19.25       17.54      5.04 o 
  -8   2  23       89.36       75.08      8.96 o 
  -7   2  23       55.03       60.75      4.86 o 
  -6   2  23       37.27       48.03      4.34 o 
  -5   2  23      125.67      112.48      5.55 o 
  -4   2  23       65.82       69.80      6.12 o 
  -3   2  23       14.34       16.80      3.41 o 
  -2   2  23      200.60      225.99      8.70 o 
  -1   2  23       32.41       29.89      4.31 o 
   0   2  23      987.80      896.86     24.17 o 
   1   2  23       69.53       90.30      7.89 o 
   2   2  23       45.75       28.75      4.66 o 
   3   2  23       67.71       65.38      5.99 o 
   4   2  23        1.43        2.89      3.78 o 
   5   2  23       14.25       14.87      4.65 o 
   6   2  23       27.60       28.80      5.79 o 
   7   2  23      117.55      129.69     13.91 o 
   8   2  23        1.11       -1.38      6.89 o 
   9   2  23       57.70       65.68     15.03 o 
 -12   3  23       19.87       19.70      7.25 o 
 -11   3  23       10.73       23.71      7.16 o 
 -10   3  23       96.97       91.56      8.28 o 
  -9   3  23       47.23       48.28      6.43 o 
  -8   3  23      231.51      266.68     11.21 o 
  -7   3  23      608.50      597.65     13.95 o 
  -6   3  23      201.48      187.21      8.69 o 
  -5   3  23      169.82      174.63      7.93 o 
  -4   3  23      660.73      672.74     14.20 o 
  -3   3  23      660.44      662.35     12.41 o 
  -2   3  23      594.15      610.28     14.41 o 
  -1   3  23      467.45      480.10     12.24 o 
   0   3  23       36.10       35.45      5.87 o 
   1   3  23        8.36       14.99      4.04 o 
   2   3  23      309.03      306.23     11.14 o 
   3   3  23      259.44      282.18     11.45 o 
   4   3  23       23.98       14.11      4.71 o 
   5   3  23       16.20       11.11      4.55 o 
   6   3  23       45.21       36.17      8.07 o 
   7   3  23        0.41       -1.01      4.88 o 
   8   3  23        0.41        3.92      7.51 o 
 -12   4  23       65.45       71.40     19.79 o 
 -11   4  23        6.75       10.25      6.35 o 
 -10   4  23      405.30      445.19     14.65 o 
  -9   4  23      267.86      291.56     12.51 o 
  -8   4  23       53.49       44.87      6.25 o 
  -7   4  23       66.19       55.40      5.92 o 
  -6   4  23        3.17        9.08      4.22 o 
  -5   4  23      127.40      139.94      8.89 o 
  -4   4  23       40.26       38.28      5.27 o 
  -3   4  23       10.90        3.35      3.48 o 
  -2   4  23      117.84      107.21      7.16 o 
  -1   4  23       59.95       55.60      5.76 o 
   0   4  23        0.45        0.43      3.02 o 
   1   4  23      189.10      197.48     10.09 o 
   2   4  23      438.92      475.48     15.62 o 
   3   4  23        9.75        7.17      4.21 o 
   4   4  23      106.77      105.05      7.99 o 
   5   4  23        3.14       11.47      4.72 o 
   6   4  23        0.06        4.46      5.25 o 
   7   4  23        2.44        8.53      5.27 o 
   8   4  23        8.82        7.15      5.42 o 
 -11   5  23       66.86       70.34     10.06 o 
 -10   5  23      179.75      165.98     13.65 o 
  -9   5  23       14.46        5.95      6.25 o 
  -8   5  23       59.52       53.24      8.70 o 
  -7   5  23      311.68      309.66     18.04 o 
  -6   5  23        0.44       -2.20      8.08 o 
  -5   5  23        1.50        1.73      5.03 o 
  -4   5  23      306.76      315.69     13.54 o 
  -3   5  23        2.28        9.76      4.87 o 
  -2   5  23       93.48       92.76      6.12 o 
  -1   5  23       14.85        6.33      3.96 o 
   0   5  23       24.16       25.56      4.88 o 
   1   5  23      651.06      654.80     15.51 o 
   2   5  23      194.63      194.30     10.27 o 
   3   5  23       85.93       72.36      7.17 o 
   4   5  23       16.11       14.75      4.81 o 
   5   5  23       52.20       65.45      8.13 o 
   6   5  23        1.18        1.54      5.32 o 
   7   5  23        5.47        7.57      5.55 o 
 -10   6  23       54.31       48.01     25.60 o 
  -9   6  23        0.68       -2.08      7.92 o 
  -8   6  23      217.57      224.56     15.61 o 
  -7   6  23       32.69       22.61      9.21 o 
  -6   6  23        2.64       -0.72      5.88 o 
  -5   6  23      259.10      251.07     15.21 o 
  -4   6  23       11.59       17.91      8.32 o 
  -3   6  23      115.41      104.31      9.24 o 
  -2   6  23       34.13       37.08      6.73 o 
  -1   6  23       23.39       17.52      6.51 o 
   0   6  23      585.80      619.53     18.52 o 
   1   6  23        7.48        3.53      5.22 o 
   2   6  23       14.01       21.76      6.12 o 
   3   6  23      506.08      516.89     23.98 o 
   4   6  23       20.35       15.78      7.69 o 
   5   6  23        8.43        4.04      6.18 o 
   6   6  23      162.54      164.25     14.32 o 
  -9   7  23      103.04       80.89     12.49 o 
  -8   7  23        9.59        4.95      7.02 o 
  -7   7  23       58.89       57.19      9.71 o 
  -6   7  23      303.57      326.49     17.89 o 
  -5   7  23       16.57       24.19      7.38 o 
  -4   7  23       67.41       69.40     14.66 o 
  -3   7  23      901.08      925.91     23.02 o 
  -2   7  23        7.48       14.30      7.68 o 
  -1   7  23       64.18       37.93     10.23 o 
   0   7  23      331.85      284.29     38.03 o 
   1   7  23        6.21        3.31      6.91 o 
   2   7  23       13.72       11.46      5.99 o 
   3   7  23        5.63        8.00      5.34 o 
   4   7  23       31.30       48.79      9.79 o 
   5   7  23        0.40       12.94      7.17 o 
  -7   8  23       61.90       54.86     11.97 o 
  -6   8  23       68.58       92.78     11.93 o 
  -5   8  23       53.45       51.72      9.54 o 
  -4   8  23       93.41       94.67     15.90 o 
  -3   8  23        1.40        0.30      8.31 o 
  -2   8  23        2.26       18.99      7.83 o 
  -1   8  23        4.17        4.03      7.69 o 
   0   8  23       48.35       57.96     16.97 o 
   1   8  23       17.35       27.44     10.05 o 
   2   8  23       18.18       10.46      7.83 o 
   3   8  23        0.57       -2.00      6.69 o 
  -3   9  23      106.27       88.29     31.17 o 
  -2   9  23      194.41      200.38     31.84 o 
  -1   9  23        1.22       17.08      7.96 o 
 -13   0  24       53.09       55.68     29.97 o 
 -12   0  24      106.00      100.41     12.91 o 
 -11   0  24      199.62      200.90     16.56 o 
 -10   0  24        9.37        8.57     14.65 o 
  -9   0  24      347.79      321.00     17.71 o 
  -8   0  24      455.49      435.11     18.73 o 
  -7   0  24     1212.75     1192.54     31.05 o 
  -6   0  24      588.97      568.13     14.05 o 
  -5   0  24     2458.58     2469.54     39.60 o 
  -4   0  24     2023.78     2071.62     30.85 o 
  -3   0  24       19.37       10.58      3.46 o 
  -2   0  24     1001.43      997.12     17.62 o 
  -1   0  24     1209.71     1219.94     19.92 o 
   0   0  24     1727.01     1740.13     25.06 o 
   1   0  24        4.13        7.66      3.61 o 
   2   0  24      284.70      308.20     11.00 o 
   3   0  24      667.26      671.23     49.74 o 
   4   0  24      147.41      174.56     23.13 o 
   5   0  24     2336.25     2555.60     50.80 o 
   6   0  24        4.67       -1.75      6.18 o 
   7   0  24       45.68       35.65      9.26 o 
   8   0  24       18.35       22.26     10.03 o 
   9   0  24        0.33        3.83      9.33 o 
 -12   1  24       79.14       74.04      8.39 o 
 -11   1  24       49.65       38.14      6.75 o 
 -10   1  24       48.49       36.85      6.19 o 
  -9   1  24      329.29      309.01     10.58 o 
  -8   1  24       96.99       99.23      6.69 o 
  -7   1  24      838.98      818.24     17.63 o 
  -6   1  24      649.97      618.54     11.74 o 
  -5   1  24       18.22       16.84      3.75 o 
  -4   1  24      106.28      113.70      6.78 o 
  -3   1  24        0.79        0.93      2.72 o 
  -2   1  24        0.50        3.18      2.46 o 
  -1   1  24       86.15       90.70      5.35 o 
   0   1  24       56.21       56.08      4.59 o 
   1   1  24        1.30        6.52      2.74 o 
   2   1  24       19.37       20.47      3.99 o 
   3   1  24      148.32      152.42      7.07 o 
   4   1  24       96.63      108.96      6.66 o 
   5   1  24      118.81      133.31     11.29 o 
   6   1  24       13.53       18.30      5.03 o 
   7   1  24       81.70       97.84     12.11 o 
   8   1  24       42.05       40.84     12.23 o 
 -12   2  24        3.69        5.75      6.62 o 
 -11   2  24       64.71       77.06      9.92 o 
 -10   2  24       21.95       29.58      7.17 o 
  -9   2  24       18.45       19.26      5.14 o 
  -8   2  24      282.79      277.24     11.21 o 
  -7   2  24       60.84       64.43      5.11 o 
  -6   2  24       50.76       53.96      5.51 o 
  -5   2  24      119.38      128.47      5.98 o 
  -4   2  24      440.55      435.39      9.41 o 
  -3   2  24       74.88       57.72      5.51 o 
  -2   2  24       69.08       80.81      6.22 o 
  -1   2  24      285.36      283.79      9.56 o 
   0   2  24       39.30       51.28      5.32 o 
   1   2  24       73.50       92.27      6.74 o 
   2   2  24       98.88      103.55      7.15 o 
   3   2  24       13.87        5.35      3.96 o 
   4   2  24      237.56      253.62     14.60 o 
   5   2  24      107.27      106.98      8.53 o 
   6   2  24        0.03        9.38      6.09 o 
   7   2  24       18.14        4.91      7.79 o 
   8   2  24        0.25        0.20      7.49 o 
 -12   3  24        1.84        6.03      8.76 o 
 -11   3  24       51.20       55.68      9.76 o 
 -10   3  24        1.65        6.74      5.71 o 
  -9   3  24        0.08       -0.32      4.22 o 
  -8   3  24      160.30      172.96     10.20 o 
  -7   3  24      183.03      196.19     10.41 o 
  -6   3  24        2.43        1.80      3.39 o 
  -5   3  24      153.53      147.08      9.02 o 
  -4   3  24      223.14      231.23      9.08 o 
  -3   3  24       57.41       43.76      4.49 o 
  -2   3  24       29.05       28.92      4.64 o 
  -1   3  24      186.31      181.96     14.51 o 
   0   3  24       12.17       11.18      3.97 o 
   1   3  24       43.40       26.98      5.97 o 
   2   3  24       49.96       40.77      5.52 o 
   3   3  24        1.55        1.88      3.39 o 
   4   3  24       70.23       67.57      6.76 o 
   5   3  24        2.66        5.36      4.49 o 
   6   3  24        1.36        7.32      4.85 o 
   7   3  24       33.68       39.49     12.80 o 
   8   3  24        2.66        4.73      7.79 o 
 -11   4  24       59.86       59.22      9.68 o 
 -10   4  24       60.34       54.94      7.20 o 
  -9   4  24        0.12        8.69      4.86 o 
  -8   4  24      118.45      110.14      8.63 o 
  -7   4  24      254.60      234.38     11.21 o 
  -6   4  24       26.70       28.17      6.94 o 
  -5   4  24      857.33      849.17     18.76 o 
  -4   4  24        6.70        0.06      5.86 o 
  -3   4  24        1.62       -1.49      2.87 o 
  -2   4  24      440.95      474.64     12.82 o 
  -1   4  24        0.55        3.22      3.57 o 
   0   4  24      656.43      655.11     16.36 o 
   1   4  24     1047.43     1041.39     19.60 o 
   2   4  24        3.40        4.61      4.19 o 
   3   4  24      285.26      292.03     13.82 o 
   4   4  24      209.99      223.77     10.73 o 
   5   4  24       80.40       64.62      7.11 o 
   6   4  24      109.37      117.32      9.53 o 
   7   4  24       19.85       27.15      6.46 o 
 -11   5  24        6.46       15.29      7.05 o 
 -10   5  24        0.72        1.25      6.40 o 
  -9   5  24      262.13      284.60     18.63 o 
  -8   5  24       17.46       12.97      6.55 o 
  -7   5  24        5.06        2.64      6.15 o 
  -6   5  24       80.18       64.12      8.84 o 
  -5   5  24      124.08      149.49     13.09 o 
  -4   5  24        3.17        4.39      6.05 o 
  -3   5  24      414.80      404.45     10.56 o 
  -2   5  24       52.53       56.89      6.05 o 
  -1   5  24       36.21       22.26      4.77 o 
   0   5  24       98.39       80.53      8.16 o 
   1   5  24        3.96        5.47      4.10 o 
   2   5  24       10.39       11.24      4.57 o 
   3   5  24       14.11       15.25      5.14 o 
   4   5  24       10.18        6.20      4.15 o 
   5   5  24       14.40       13.89      5.06 o 
   6   5  24       29.29       24.36      6.34 o 
   7   5  24       10.66       15.57      6.07 o 
 -10   6  24        2.22       12.55      7.87 o 
  -9   6  24        3.36       -6.96      6.96 o 
  -8   6  24        4.34       -4.04      5.74 o 
  -7   6  24       12.50        6.55      6.71 o 
  -6   6  24       96.25       85.48     15.51 o 
  -5   6  24       27.94       15.72     11.89 o 
  -4   6  24      142.96      127.94     13.04 o 
  -3   6  24       26.60       23.35      6.07 o 
  -2   6  24      120.97      135.01     10.70 o 
  -1   6  24       37.92       31.53      6.71 o 
   0   6  24       94.11       93.00      7.77 o 
   1   6  24       18.57        2.83      5.36 o 
   2   6  24      122.88      122.28     10.77 o 
   3   6  24        0.80        1.14      5.54 o 
   4   6  24        1.41       -0.19      6.42 o 
   5   6  24       27.27       17.52      6.98 o 
   6   6  24        2.90        2.58      6.66 o 
  -8   7  24        0.01       -3.90      6.25 o 
  -7   7  24       22.68       11.15      7.09 o 
  -6   7  24      810.91      790.74     25.58 o 
  -5   7  24      192.16      221.12     15.92 o 
  -4   7  24        0.56        7.67      6.61 o 
  -3   7  24     1006.16     1092.27     25.42 o 
  -2   7  24      116.28      103.10     13.11 o 
  -1   7  24        7.63       -5.11      5.68 o 
   0   7  24      107.57       94.81     16.40 o 
   1   7  24       20.01       21.60      6.62 o 
   2   7  24        2.45        6.62      6.02 o 
   3   7  24      159.66      159.80     18.52 o 
   4   7  24       47.35       58.00      9.07 o 
  -6   8  24        3.07        4.66      8.62 o 
  -5   8  24       40.33       50.59     14.30 o 
  -4   8  24      206.80      237.21     22.23 o 
  -3   8  24      197.08      194.81     26.15 o 
  -2   8  24       30.11       17.89     10.23 o 
  -1   8  24      246.00      274.88     20.85 o 
   0   8  24      262.85      265.75     24.49 o 
   1   8  24       21.10       17.21      8.04 o 
   2   8  24      226.50      220.79     19.42 o 
 -12   1  25      115.98      124.41      8.61 o 
 -11   1  25       63.19       67.77      8.73 o 
 -10   1  25       33.83       35.81      5.49 o 
  -9   1  25      221.29      209.88     12.32 o 
  -8   1  25      102.79       95.73     10.60 o 
  -7   1  25       15.61       15.68      4.76 o 
  -6   1  25      545.99      537.25     10.18 o 
  -5   1  25       46.69       34.89      3.56 o 
  -4   1  25       36.15       39.73      4.53 o 
  -3   1  25      150.75      150.85      6.42 o 
  -2   1  25      254.86      242.50      7.30 o 
  -1   1  25        6.53        3.12      2.98 o 
   0   1  25      225.10      236.95      7.50 o 
   1   1  25        2.86        3.78      2.76 o 
   2   1  25      254.09      272.97     10.26 o 
   3   1  25        0.22        3.06      3.07 o 
   4   1  25      260.53      273.91      9.35 o 
   5   1  25       14.56       12.71      4.84 o 
   6   1  25       30.93       28.06      7.55 o 
   7   1  25      236.24      225.49     15.23 o 
   8   1  25        3.22       10.42      8.12 o 
 -12   2  25        0.72       10.71      6.36 o 
 -11   2  25      142.82      142.85     12.92 o 
 -10   2  25      113.39      141.39     12.48 o 
  -9   2  25      123.40      127.92     12.63 o 
  -8   2  25       34.69       37.46      4.85 o 
  -7   2  25      140.28      143.84      7.07 o 
  -6   2  25       64.59       65.35      6.01 o 
  -5   2  25       92.43       93.91      5.62 o 
  -4   2  25      163.91      173.75      7.18 o 
  -3   2  25      209.05      217.61      9.07 o 
  -2   2  25      189.93      197.03      8.80 o 
  -1   2  25        8.10        4.65      3.64 o 
   0   2  25       60.31       57.32      5.69 o 
   1   2  25      589.08      582.78     14.96 o 
   2   2  25      105.10      100.35      7.36 o 
   3   2  25      147.13      137.28      9.91 o 
   4   2  25      309.08      298.84     10.85 o 
   5   2  25       54.11       40.13      6.47 o 
   6   2  25       95.62      109.47     11.22 o 
   7   2  25       23.77       22.07      9.08 o 
   8   2  25       43.22       40.00     10.25 o 
 -12   3  25       60.36       54.21      8.93 o 
 -11   3  25      210.82      221.46     16.01 o 
 -10   3  25       70.87       82.61     10.17 o 
  -9   3  25        1.44       -0.19      4.27 o 
  -8   3  25      566.25      586.60     16.69 o 
  -7   3  25      222.51      232.96     10.30 o 
  -6   3  25      219.42      224.05      9.87 o 
  -5   3  25      611.68      606.73     15.47 o 
  -4   3  25      331.36      335.08      9.50 o 
  -3   3  25      740.28      705.69     15.23 o 
  -2   3  25      257.23      226.77      9.63 o 
  -1   3  25      291.47      292.56     10.66 o 
   0   3  25      693.46      676.06     21.24 o 
   1   3  25      201.64      214.08     10.29 o 
   2   3  25       11.84        0.16      3.73 o 
   3   3  25      431.53      428.91     15.53 o 
   4   3  25        0.80        3.45      4.34 o 
   5   3  25       19.82       29.43      5.48 o 
   6   3  25      329.72      368.10     14.32 o 
   7   3  25       11.60       22.04      8.50 o 
 -11   4  25       27.42       36.07      7.85 o 
 -10   4  25       88.18       87.63     11.89 o 
  -9   4  25       95.30       90.23     12.40 o 
  -8   4  25      182.58      183.56     10.80 o 
  -7   4  25       40.99       49.27      8.51 o 
  -6   4  25        0.72        2.32      4.27 o 
  -5   4  25        9.43       14.07      4.59 o 
  -4   4  25       60.04       75.76      6.76 o 
  -3   4  25      183.21      187.06      8.49 o 
  -2   4  25      123.52      108.48     10.93 o 
  -1   4  25      117.58      121.92      8.31 o 
   0   4  25       10.16        7.73      3.87 o 
   1   4  25       29.42       24.78      5.85 o 
   2   4  25       68.83       76.49      7.13 o 
   3   4  25       20.36       19.41      4.94 o 
   4   4  25       88.20       78.42      8.09 o 
   5   4  25        0.05       -0.63      4.56 o 
   6   4  25        4.02        4.05      5.32 o 
   7   4  25        0.33        0.56      5.43 o 
 -10   5  25       13.72        5.54      8.26 o 
  -9   5  25       76.08       72.51     12.12 o 
  -8   5  25      111.84       85.84     10.13 o 
  -7   5  25       12.65        6.56      6.07 o 
  -6   5  25       45.84       24.52      7.27 o 
  -5   5  25      333.71      315.29     16.44 o 
  -4   5  25      211.10      233.36     10.25 o 
  -3   5  25      227.60      236.96      9.98 o 
  -2   5  25      293.37      304.88     11.37 o 
  -1   5  25      729.09      743.07     16.94 o 
   0   5  25      221.31      249.91     10.86 o 
   1   5  25      618.11      641.56     16.17 o 
   2   5  25        0.17       -2.00      4.78 o 
   3   5  25     1270.51     1315.43     24.01 o 
   4   5  25       30.55       19.35      4.90 o 
   5   5  25        4.08        8.45      5.15 o 
   6   5  25       52.72       41.41      7.48 o 
  -9   6  25       22.01       19.34      8.72 o 
  -8   6  25      115.44      114.55     11.47 o 
  -7   6  25       20.67       21.45      7.74 o 
  -6   6  25      259.53      264.43     21.91 o 
  -5   6  25       53.97       54.66      9.58 o 
  -4   6  25      311.87      282.52     16.09 o 
  -3   6  25      128.11      147.26     10.93 o 
  -2   6  25        4.41       -0.64      4.93 o 
  -1   6  25      204.31      222.95     11.06 o 
   0   6  25       17.43       15.25      5.02 o 
   1   6  25        2.48        4.47      4.79 o 
   2   6  25      184.71      189.27     10.91 o 
   3   6  25       10.52       15.87      5.28 o 
   4   6  25        0.72       -1.41      4.65 o 
   5   6  25      223.13      253.84     12.99 o 
  -8   7  25        0.77       11.44      6.49 o 
  -7   7  25       27.28       24.67     11.68 o 
  -6   7  25       13.08       11.57      8.31 o 
  -5   7  25       50.87       44.05      9.25 o 
  -4   7  25        1.71        5.68      6.84 o 
  -3   7  25       42.39       46.06      7.47 o 
  -2   7  25       34.64       44.28      7.77 o 
  -1   7  25       71.78       26.56     19.23 o 
   0   7  25       15.73       22.12      9.58 o 
   1   7  25        5.29        8.95      6.13 o 
   2   7  25       15.61        6.57      5.88 o 
   3   7  25       51.86       54.84      8.96 o 
   4   7  25      100.47      118.83     11.14 o 
  -6   8  25        8.10        4.48      7.34 o 
  -5   8  25        1.39        8.75      6.91 o 
  -4   8  25      120.72      127.00     16.67 o 
  -3   8  25       68.74       76.61     15.16 o 
  -2   8  25       26.97       28.72     11.00 o 
  -1   8  25       73.40       67.09     11.97 o 
   0   8  25        0.41       12.31      7.74 o 
   1   8  25       56.64       72.75     17.09 o 
 -12   0  26      112.33       86.63     12.91 o 
 -11   0  26        1.87       -3.14      7.11 o 
 -10   0  26     1066.41     1048.43     38.60 o 
  -9   0  26      136.74      134.11     13.68 o 
  -8   0  26       10.18        0.42      4.75 o 
  -7   0  26      381.75      354.77     17.51 o 
  -6   0  26      193.75      215.56     11.73 o 
  -5   0  26      138.60      152.40     10.90 o 
  -4   0  26     1083.48     1081.85     24.24 o 
  -3   0  26      105.11      103.70      6.83 o 
  -2   0  26      693.74      696.66     20.07 o 
  -1   0  26     3161.34     3233.55     39.39 o 
   0   0  26      167.19      167.63      8.99 o 
   1   0  26       26.58       21.60      7.66 o 
   2   0  26     1065.68     1111.11     44.08 o 
   3   0  26        4.43        4.45      5.92 o 
   4   0  26       31.40       18.83      7.70 o 
   5   0  26      559.52      581.31     22.30 o 
   6   0  26      619.09      661.20     24.18 o 
   7   0  26      803.22      876.80     67.00 o 
   8   0  26      556.22      602.59     29.30 o 
 -12   1  26       46.75       58.35      6.85 o 
 -11   1  26      195.11      189.02      9.95 o 
 -10   1  26       41.59       33.64      5.54 o 
  -9   1  26       57.48       52.55      6.79 o 
  -8   1  26      865.87      858.66     19.29 o 
  -7   1  26      152.34      139.02      9.23 o 
  -6   1  26       26.34       31.52      3.73 o 
  -5   1  26      136.76      139.74      6.70 o 
  -4   1  26       14.14       10.35      3.17 o 
  -3   1  26        4.06        2.68      2.73 o 
  -2   1  26       12.60       11.25      3.24 o 
  -1   1  26        9.20       11.20      3.20 o 
   0   1  26       16.87       18.88      4.21 o 
   1   1  26        0.55        5.39      3.39 o 
   2   1  26       93.73       90.53      6.12 o 
   3   1  26        9.96       12.93      3.94 o 
   4   1  26        8.55       -1.83      6.32 o 
   5   1  26        1.11       10.05      6.41 o 
   6   1  26       48.78       61.74      9.27 o 
   7   1  26       11.48        9.86      6.97 o 
   8   1  26      269.17      306.72     23.06 o 
 -12   2  26      167.57      170.37     14.29 o 
 -11   2  26      135.29      137.89     14.55 o 
 -10   2  26       25.67       29.28      7.72 o 
  -9   2  26      197.47      177.01     13.49 o 
  -8   2  26       77.22       87.84      7.60 o 
  -7   2  26      108.75      119.29      8.44 o 
  -6   2  26       51.77       60.07      8.49 o 
  -5   2  26       26.33       35.77      4.10 o 
  -4   2  26      544.52      559.40     13.44 o 
  -3   2  26      170.51      180.73      9.13 o 
  -2   2  26       79.87       85.05      6.65 o 
  -1   2  26       58.66       40.47      5.99 o 
   0   2  26       71.22       70.48      6.29 o 
   1   2  26        1.12        4.56      3.36 o 
   2   2  26        1.81        3.62      3.95 o 
   3   2  26        1.50        5.55      4.08 o 
   4   2  26        2.42        1.63      4.61 o 
   5   2  26       62.76       71.68      8.15 o 
   6   2  26        7.60        5.99      6.39 o 
   7   2  26        0.50       16.09      8.18 o 
 -11   3  26       13.19       16.97      7.21 o 
 -10   3  26       10.76       10.32      6.44 o 
  -9   3  26      137.01      146.96      9.98 o 
  -8   3  26      375.82      425.06     13.88 o 
  -7   3  26       19.72       21.86      4.91 o 
  -6   3  26        0.44        1.79      4.30 o 
  -5   3  26        8.82        9.46      4.71 o 
  -4   3  26      227.41      240.00      8.76 o 
  -3   3  26       10.56        7.83      3.87 o 
  -2   3  26        3.08        0.81      3.62 o 
  -1   3  26        0.60        4.53      3.71 o 
   0   3  26        4.73        3.05      3.96 o 
   1   3  26       25.10       37.23      5.57 o 
   2   3  26        8.74        9.38      4.21 o 
   3   3  26       30.66       23.52      6.89 o 
   4   3  26        8.59        3.83      4.51 o 
   5   3  26        3.49       -0.41      4.94 o 
   6   3  26       40.84       55.87     12.35 o 
   7   3  26       13.34       12.69     11.68 o 
 -11   4  26       80.72       84.25     10.60 o 
 -10   4  26        0.26        5.95      5.04 o 
  -9   4  26      107.48      116.00     11.81 o 
  -8   4  26       37.95       30.28      6.63 o 
  -7   4  26        2.97        2.19      4.45 o 
  -6   4  26      217.04      221.69     17.21 o 
  -5   4  26      316.18      305.12     12.18 o 
  -4   4  26        0.04        3.79      3.52 o 
  -3   4  26       87.84       69.34      7.31 o 
  -2   4  26      593.75      615.16     15.10 o 
  -1   4  26      186.56      180.60      9.92 o 
   0   4  26      103.19       83.99     11.64 o 
   1   4  26      174.35      183.53     10.16 o 
   2   4  26       35.26       32.14      5.43 o 
   3   4  26       77.58       87.67      7.73 o 
   4   4  26      178.73      186.28     10.70 o 
   5   4  26      124.84      117.69      8.94 o 
   6   4  26        0.84       10.26      6.28 o 
 -10   5  26      238.18      228.69     33.19 o 
  -9   5  26        2.21        7.01      7.89 o 
  -8   5  26       39.25       47.52      8.15 o 
  -7   5  26       33.65       24.99     10.19 o 
  -6   5  26       80.71       71.91      9.83 o 
  -5   5  26        2.00       -0.79      5.38 o 
  -4   5  26      248.15      265.58      9.66 o 
  -3   5  26      304.43      308.24     12.00 o 
  -2   5  26      165.00      172.79     10.01 o 
  -1   5  26        2.07        2.72      4.31 o 
   0   5  26        0.42        1.29      4.45 o 
   1   5  26       43.95       56.29      6.70 o 
   2   5  26        0.38        4.04      6.04 o 
   3   5  26       15.37       13.34      5.33 o 
   4   5  26      249.86      226.00     17.38 o 
   5   5  26       21.67       24.15      5.80 o 
   6   5  26       40.72       30.39      6.94 o 
  -9   6  26      117.40      121.10     15.56 o 
  -8   6  26       21.86       40.18      8.68 o 
  -7   6  26       11.94       24.02      7.79 o 
  -6   6  26      139.46      143.18     13.39 o 
  -5   6  26      171.61      175.25     18.63 o 
  -4   6  26       11.25        7.81      6.53 o 
  -3   6  26        7.72       23.58      9.36 o 
  -2   6  26        8.20       10.53      4.65 o 
  -1   6  26        9.70       16.94      5.01 o 
   0   6  26        0.34        9.73      4.82 o 
   1   6  26       12.74        9.94      5.09 o 
   2   6  26        5.96        7.75      4.97 o 
   3   6  26      202.17      190.35     11.28 o 
   4   6  26        8.60        1.93      4.96 o 
   5   6  26        0.96        3.32      5.42 o 
  -7   7  26       43.01       32.80     10.68 o 
  -6   7  26       25.39       22.04      8.21 o 
  -5   7  26        7.89       12.58      7.42 o 
  -4   7  26        1.49       -2.51      6.38 o 
  -3   7  26      146.89      152.41     11.70 o 
  -2   7  26       19.13       14.52      6.45 o 
  -1   7  26       48.03       36.79     12.10 o 
   0   7  26       57.29       65.20      8.97 o 
   1   7  26        1.31       10.55      5.99 o 
   2   7  26        5.25        9.03      6.56 o 
   3   7  26       55.90       65.15     17.32 o 
  -5   8  26       76.65       72.08     14.47 o 
  -4   8  26      159.81      168.02     27.43 o 
  -3   8  26       31.23       41.23      8.36 o 
  -2   8  26        9.49       12.01      7.23 o 
  -1   8  26      303.50      309.11     22.30 o 
   0   8  26        0.58        2.47      7.31 o 
 -12   1  27       31.55       29.07      6.21 o 
 -11   1  27      218.55      244.70     12.78 o 
 -10   1  27      303.89      294.12     13.42 o 
  -9   1  27        4.59        3.04      4.81 o 
  -8   1  27      107.21      111.11      8.71 o 
  -7   1  27      167.10      141.24      9.00 o 
  -6   1  27       41.08       38.68      4.66 o 
  -5   1  27      292.98      282.25      8.25 o 
  -4   1  27      158.68      186.44      8.68 o 
  -3   1  27       81.41       99.85      5.64 o 
  -2   1  27      686.22      704.05     12.79 o 
  -1   1  27      409.78      426.93     11.76 o 
   0   1  27       19.12       22.79      4.40 o 
   1   1  27      615.43      591.61     13.69 o 
   2   1  27       35.50       31.16      7.66 o 
   3   1  27       37.29       40.44      7.20 o 
   4   1  27        1.05       -0.92      5.60 o 
   5   1  27       66.82       66.99      9.55 o 
   6   1  27        2.83        6.68      6.63 o 
   7   1  27      254.19      297.42     22.43 o 
 -11   2  27      273.17      267.73     35.76 o 
 -10   2  27        2.58       13.15      6.71 o 
  -9   2  27       80.56       68.28     14.83 o 
  -8   2  27      106.08      110.64     14.92 o 
  -7   2  27       19.44       11.36      4.75 o 
  -6   2  27      604.46      599.18     12.80 o 
  -5   2  27      672.23      671.61     12.49 o 
  -4   2  27        4.98        9.38      4.07 o 
  -3   2  27       95.02      108.82      7.42 o 
  -2   2  27      219.75      219.05      9.87 o 
  -1   2  27      102.14       89.95     11.31 o 
   0   2  27      288.56      299.33     10.87 o 
   1   2  27      200.56      189.63     10.47 o 
   2   2  27       24.86       21.73      4.88 o 
   3   2  27       28.93       32.86      5.45 o 
   4   2  27      197.56      191.72     11.03 o 
   5   2  27       13.43        8.11     10.37 o 
   6   2  27        2.03        6.33      6.84 o 
   7   2  27        4.40       -4.07      7.27 o 
 -11   3  27      530.30      561.53     21.58 o 
 -10   3  27        5.36        7.27      6.40 o 
  -9   3  27       18.83       30.36      9.74 o 
  -8   3  27       97.53       90.03      8.18 o 
  -7   3  27      414.28      414.12     15.04 o 
  -6   3  27       20.38       14.06      4.87 o 
  -5   3  27       22.27       17.73      4.31 o 
  -4   3  27      175.88      188.23      9.78 o 
  -3   3  27       55.55       50.82      5.93 o 
  -2   3  27       10.48       13.63      4.45 o 
  -1   3  27        9.32       11.92      4.13 o 
   0   3  27       72.46       79.21      7.11 o 
   1   3  27      116.88      121.97      8.39 o 
   2   3  27      116.94      114.82      8.31 o 
   3   3  27       91.31      105.90      8.85 o 
   4   3  27        0.16        3.32      4.62 o 
   5   3  27       98.88      121.18      9.79 o 
   6   3  27       28.36       29.04      8.41 o 
   7   3  27        0.12        5.39      8.22 o 
 -10   4  27        0.01        7.33      5.05 o 
  -9   4  27      200.33      221.42     13.69 o 
  -8   4  27       30.04       13.83      9.03 o 
  -7   4  27       39.48       44.14      6.60 o 
  -6   4  27       30.34       19.22      5.57 o 
  -5   4  27       53.38       45.09      6.45 o 
  -4   4  27        9.84        6.58      3.77 o 
  -3   4  27        8.14        1.64      4.15 o 
  -2   4  27        9.81       14.89      4.73 o 
  -1   4  27      334.85      341.98     12.05 o 
   0   4  27       51.89       52.52      6.47 o 
   1   4  27       31.70       24.37      5.41 o 
   2   4  27       20.03       27.38      5.61 o 
   3   4  27      148.17      131.54      9.29 o 
   4   4  27       30.57       22.31      5.60 o 
   5   4  27        1.48        4.99      4.85 o 
   6   4  27       21.63       18.88      6.34 o 
 -10   5  27      102.11       96.20     12.28 o 
  -9   5  27       33.54       37.53      7.51 o 
  -8   5  27      590.17      620.34     17.67 o 
  -7   5  27       19.20       20.57      5.95 o 
  -6   5  27       14.39       10.08      5.19 o 
  -5   5  27      333.45      360.00     13.95 o 
  -4   5  27      164.15      155.60      8.94 o 
  -3   5  27        2.26       12.24      6.44 o 
  -2   5  27       68.45       67.63      9.01 o 
  -1   5  27       52.47       52.41      6.67 o 
   0   5  27       39.67       24.06      5.48 o 
   1   5  27      306.27      299.97     12.53 o 
   2   5  27      336.13      326.90     17.87 o 
   3   5  27       24.81       16.09      5.46 o 
   4   5  27       22.91       15.32      5.20 o 
   5   5  27       23.56       12.50      5.57 o 
  -8   6  27      375.74      386.02     18.92 o 
  -7   6  27       26.86       30.74      9.38 o 
  -6   6  27       13.28       10.85     10.18 o 
  -5   6  27      686.71      712.50     25.82 o 
  -4   6  27        7.84        6.29      6.45 o 
  -3   6  27      179.34      176.49     12.53 o 
  -2   6  27      595.08      634.65     16.63 o 
  -1   6  27      340.99      356.71     16.35 o 
   0   6  27       49.56       53.01     11.48 o 
   1   6  27      123.30      119.25      9.15 o 
   2   6  27       20.10       20.69      5.64 o 
   3   6  27       46.73       51.04      7.06 o 
   4   6  27       71.85       57.99      7.64 o 
  -7   7  27        6.00        4.10      9.47 o 
  -6   7  27        1.56        5.33      6.77 o 
  -5   7  27       52.38       48.75     10.01 o 
  -4   7  27        2.67       14.62      7.77 o 
  -3   7  27       85.93      101.18      9.96 o 
  -2   7  27       98.35       79.94      9.54 o 
  -1   7  27        7.08        4.61      5.35 o 
   0   7  27        1.60       10.67      5.29 o 
   1   7  27      123.57      150.71     12.61 o 
   2   7  27       80.85       99.37     10.84 o 
  -3   8  27       78.64       77.96     10.46 o 
  -2   8  27        2.60        1.15     12.56 o 
 -11   0  28      164.00      154.77     12.12 o 
 -10   0  28        0.71        6.05      5.87 o 
  -9   0  28      113.51       98.60      9.65 o 
  -8   0  28      258.89      275.26     16.99 o 
  -7   0  28       85.83       84.02     13.60 o 
  -6   0  28        1.76        2.26      5.27 o 
  -5   0  28      708.18      729.05     20.52 o 
  -4   0  28      859.67      863.87     22.20 o 
  -3   0  28        7.71       -2.66      5.21 o 
  -2   0  28      132.64      131.17     10.49 o 
  -1   0  28        1.93        6.10      4.60 o 
   0   0  28      336.84      354.97     16.13 o 
   1   0  28       71.83       67.04      9.44 o 
   2   0  28       10.83        1.09      5.28 o 
   3   0  28        0.61        8.41      6.32 o 
   4   0  28      135.15      137.40     13.23 o 
   5   0  28      515.44      576.04     27.33 o 
   6   0  28       97.61      109.29     12.93 o 
   7   0  28       10.65       20.99     15.32 o 
 -11   1  28        0.14        8.56      5.45 o 
 -10   1  28       13.26       12.31      5.42 o 
  -9   1  28       31.21       44.85      6.88 o 
  -8   1  28        4.80        6.88      4.12 o 
  -7   1  28        3.77        7.22      5.39 o 
  -6   1  28        0.01        2.23      3.84 o 
  -5   1  28        5.98        1.89      3.11 o 
  -4   1  28      197.36      198.49      7.33 o 
  -3   1  28       40.39       38.63      4.35 o 
  -2   1  28      108.27      106.40      7.32 o 
  -1   1  28       81.44      101.85      7.21 o 
   0   1  28      185.74      189.23      9.02 o 
   1   1  28       97.57      109.54      8.17 o 
   2   1  28      409.36      445.21     13.54 o 
   3   1  28        6.59       14.57      6.06 o 
   4   1  28        5.57       13.18      6.35 o 
   5   1  28      304.42      315.51     16.52 o 
   6   1  28       87.90       92.09     22.74 o 
   7   1  28      113.81      102.81     11.76 o 
 -11   2  28       64.80       72.53     10.26 o 
 -10   2  28      354.97      373.90     25.16 o 
  -9   2  28      789.72      778.46     24.26 o 
  -8   2  28       20.21       21.00      6.72 o 
  -7   2  28      120.31      104.73      7.36 o 
  -6   2  28      348.36      377.38     15.56 o 
  -5   2  28       28.64       33.91      5.38 o 
  -4   2  28       20.33       21.60      4.82 o 
  -3   2  28      204.29      225.86     10.20 o 
  -2   2  28       34.60       34.54      5.12 o 
  -1   2  28      182.24      197.04      9.95 o 
   0   2  28      200.93      210.17     10.23 o 
   1   2  28      566.64      607.66     16.13 o 
   2   2  28       51.16       48.28      5.97 o 
   3   2  28      323.07      350.81     13.18 o 
   4   2  28       45.89       54.89     12.49 o 
   5   2  28       38.00       20.45      7.47 o 
   6   2  28       19.83       27.50      8.24 o 
 -11   3  28       53.14       62.25     15.17 o 
 -10   3  28      216.17      217.33     15.72 o 
  -9   3  28       89.16       83.60     10.22 o 
  -8   3  28        1.36       11.30      4.90 o 
  -7   3  28      282.19      300.56     12.35 o 
  -6   3  28       34.10       37.20      5.31 o 
  -5   3  28        6.07        5.48      3.90 o 
  -4   3  28       83.27       78.39      7.06 o 
  -3   3  28        0.01        0.88      3.92 o 
  -2   3  28      225.03      220.49     10.66 o 
  -1   3  28       69.06       77.28      9.61 o 
   0   3  28        1.87        2.02      4.20 o 
   1   3  28        1.67       -2.48      4.08 o 
   2   3  28       57.98       57.66      6.63 o 
   3   3  28       76.68       63.04      7.12 o 
   4   3  28        5.83       10.12      5.11 o 
   5   3  28       19.60       20.59      6.22 o 
   6   3  28       92.28       88.33     11.07 o 
 -10   4  28        0.41       10.46      9.41 o 
  -9   4  28      137.43      138.82     14.54 o 
  -8   4  28       81.01       75.14      9.86 o 
  -7   4  28       55.34       50.99      7.29 o 
  -6   4  28      600.36      596.15     16.92 o 
  -5   4  28       84.01       76.29      7.55 o 
  -4   4  28       97.95      101.43      8.57 o 
  -3   4  28      402.00      421.31     13.81 o 
  -2   4  28      149.68      141.31      9.26 o 
  -1   4  28       16.95       28.99      7.05 o 
   0   4  28      300.36      318.42     18.88 o 
   1   4  28      176.29      184.50     13.85 o 
   2   4  28       11.05       17.06      5.20 o 
   3   4  28       97.17      105.72     12.33 o 
   4   4  28      192.74      224.17     11.88 o 
   5   4  28       12.46       14.70      5.55 o 
  -9   5  28       55.09       60.03      8.48 o 
  -8   5  28      365.15      351.83     14.74 o 
  -7   5  28      377.45      387.70     15.02 o 
  -6   5  28       35.67       25.21      6.60 o 
  -5   5  28       67.10       45.75      6.11 o 
  -4   5  28        0.02       -0.51      4.14 o 
  -3   5  28       88.08       83.06      7.75 o 
  -2   5  28      352.48      397.24     18.09 o 
  -1   5  28       22.87       12.75      6.12 o 
   0   5  28        0.36        1.68      4.40 o 
   1   5  28      277.94      311.00     13.61 o 
   2   5  28        7.68       18.04      5.54 o 
   3   5  28      138.78      143.59      9.93 o 
   4   5  28      107.22      123.86     10.33 o 
  -8   6  28        0.07        1.81      8.16 o 
  -7   6  28      329.85      341.65     22.48 o 
  -6   6  28      161.34      153.89     18.10 o 
  -5   6  28        6.17        6.80      7.97 o 
  -4   6  28       50.70       41.33      9.06 o 
  -3   6  28      385.12      394.11     13.61 o 
  -2   6  28       36.11       54.70      7.38 o 
  -1   6  28       10.47       11.76      5.17 o 
   0   6  28      127.97      128.33     11.13 o 
   1   6  28       27.02       21.23      5.91 o 
   2   6  28        0.07        1.51      4.69 o 
   3   6  28       46.18       46.01      6.85 o 
  -6   7  28       46.56       44.13      9.87 o 
  -5   7  28       46.77       48.51     10.01 o 
  -4   7  28        4.37        6.95      6.91 o 
  -3   7  28        7.54        8.33      7.19 o 
  -2   7  28      258.53      258.54     15.69 o 
  -1   7  28       49.38       46.11      9.24 o 
   0   7  28        0.14       -5.09      5.13 o 
   1   7  28      140.81      149.11     10.52 o 
 -11   1  29       26.16       27.59      8.54 o 
 -10   1  29      250.80      261.57     13.95 o 
  -9   1  29       54.86       44.21      6.27 o 
  -8   1  29      139.79      153.98      8.96 o 
  -7   1  29      394.02      400.55     15.62 o 
  -6   1  29      181.70      173.60      9.30 o 
  -5   1  29        0.14        3.24      3.80 o 
  -4   1  29      413.76      420.15      9.94 o 
  -3   1  29      108.59      122.97      7.96 o 
  -2   1  29      447.53      471.60     12.68 o 
  -1   1  29        1.66        6.86      4.04 o 
   0   1  29      222.51      227.95      9.91 o 
   1   1  29      348.02      388.46     12.95 o 
   2   1  29      488.35      510.03     15.90 o 
   3   1  29      475.57      496.34     18.41 o 
   4   1  29       15.56       15.38      6.89 o 
   5   1  29      100.69      108.47     11.45 o 
   6   1  29      239.90      253.23     15.62 o 
 -11   2  29      202.85      226.26     16.24 o 
 -10   2  29       83.17       87.37     11.29 o 
  -9   2  29       20.28       28.78      7.44 o 
  -8   2  29       81.49       84.83     10.23 o 
  -7   2  29      420.39      423.06     14.37 o 
  -6   2  29      580.46      614.93     17.59 o 
  -5   2  29       51.78       67.97      7.10 o 
  -4   2  29       30.19       32.76      5.34 o 
  -3   2  29      120.67      124.11     10.16 o 
  -2   2  29       85.15       85.33      7.33 o 
  -1   2  29        0.02       -3.85      3.85 o 
   0   2  29        0.50        1.82      3.91 o 
   1   2  29        6.54       11.62      4.24 o 
   2   2  29       23.81       23.48      5.57 o 
   3   2  29       32.38       27.85      5.91 o 
   4   2  29       87.50      102.37     21.00 o 
   5   2  29        8.61       14.01      7.05 o 
   6   2  29        6.18        6.10      7.35 o 
 -10   3  29       32.60       46.59      8.92 o 
  -9   3  29        0.63       -1.57      5.84 o 
  -8   3  29        2.52        5.97      5.62 o 
  -7   3  29      135.12      138.91     10.07 o 
  -6   3  29       87.72       86.30     12.19 o 
  -5   3  29      397.15      387.87     13.51 o 
  -4   3  29      285.71      296.46     11.58 o 
  -3   3  29        0.61        8.30      4.46 o 
  -2   3  29       67.39       76.31      7.16 o 
  -1   3  29      380.87      406.55     13.54 o 
   0   3  29        3.79        3.27      4.41 o 
   1   3  29        1.29        5.90      5.28 o 
   2   3  29      144.02      169.74     10.21 o 
   3   3  29       13.97       13.33      5.55 o 
   4   3  29        0.03        3.09      5.37 o 
   5   3  29       35.75       37.27      7.11 o 
 -10   4  29       15.72       16.58     11.52 o 
  -9   4  29        3.80       10.68      6.39 o 
  -8   4  29        4.55        4.64      5.66 o 
  -7   4  29       26.37       28.62      6.19 o 
  -6   4  29      153.85      164.64      9.66 o 
  -5   4  29      117.72      131.91      8.55 o 
  -4   4  29       10.99       11.53      4.77 o 
  -3   4  29       98.52       79.63      7.37 o 
  -2   4  29      170.61      172.18     10.20 o 
  -1   4  29       13.95       13.78      5.14 o 
   0   4  29       83.42       80.26      8.48 o 
   1   4  29       17.51        8.01      5.50 o 
   2   4  29      141.75      139.05     13.15 o 
   3   4  29       73.66       82.35      9.68 o 
   4   4  29       23.79       15.72      7.68 o 
   5   4  29       17.94       17.33      5.94 o 
  -9   5  29       34.06       34.86      7.42 o 
  -8   5  29        6.11       11.25      6.18 o 
  -7   5  29        6.56        4.88      5.43 o 
  -6   5  29       15.33        7.38      5.58 o 
  -5   5  29       19.35       12.38      4.77 o 
  -4   5  29      103.12       93.56      9.45 o 
  -3   5  29        1.54        5.34      4.65 o 
  -2   5  29       26.65       21.99      6.08 o 
  -1   5  29      177.44      170.54     10.58 o 
   0   5  29       74.11       69.43      8.50 o 
   1   5  29        0.32        6.42      4.89 o 
   2   5  29       25.33       26.39      6.94 o 
   3   5  29        3.06        0.65      4.79 o 
   4   5  29       27.73       26.78      6.15 o 
  -7   6  29       34.37       44.69      8.99 o 
  -6   6  29        8.82        0.54     11.04 o 
  -5   6  29       73.70       82.24     11.24 o 
  -4   6  29       90.27       94.35      9.21 o 
  -3   6  29       64.50       65.33      7.52 o 
  -2   6  29       81.52       72.71      7.84 o 
  -1   6  29       47.04       45.34      7.49 o 
   0   6  29       70.12       74.39      8.17 o 
   1   6  29        1.84        6.90      5.29 o 
   2   6  29       14.94       16.33      5.98 o 
  -5   7  29      220.70      203.56     16.49 o 
  -4   7  29        7.79        8.91      6.35 o 
  -3   7  29       56.61       48.63      9.41 o 
  -2   7  29        8.59       11.84      6.06 o 
  -1   7  29       67.46       45.94     11.09 o 
   0   7  29       70.75       69.12      8.04 o 
 -11   0  30      316.21      308.49     19.87 o 
 -10   0  30       30.80       25.63      9.06 o 
  -9   0  30        4.94        7.72      7.56 o 
  -8   0  30      318.15      309.85     18.73 o 
  -7   0  30       15.71       15.50      7.54 o 
  -6   0  30      139.77      141.82     11.69 o 
  -5   0  30       32.41       36.02      7.28 o 
  -4   0  30      178.96      175.72     13.57 o 
  -3   0  30       73.17       76.32      9.00 o 
  -2   0  30        0.78       -2.10      7.31 o 
  -1   0  30        0.25        6.38     13.10 o 
   0   0  30       26.48       45.10     17.64 o 
   1   0  30       98.91       94.50     10.65 o 
   2   0  30       15.89        6.56      6.11 o 
   3   0  30      298.04      308.18     17.13 o 
   4   0  30       82.72       99.38     20.62 o 
   5   0  30       55.30      112.61     24.17 o 
   6   0  30        1.69       18.07     15.26 o 
 -11   1  30        5.37       14.33      5.94 o 
 -10   1  30        2.17       13.50      5.99 o 
  -9   1  30       60.47       63.88      7.36 o 
  -8   1  30       22.46       20.06      5.80 o 
  -7   1  30       26.90       35.35      6.82 o 
  -6   1  30       37.81       43.86      6.12 o 
  -5   1  30       63.50       58.19      5.77 o 
  -4   1  30      125.73      125.86      7.94 o 
  -3   1  30       39.80       51.81      5.93 o 
  -2   1  30       61.76       60.18      6.22 o 
  -1   1  30      149.97      162.82      9.10 o 
   0   1  30      529.75      533.04     14.88 o 
   1   1  30       14.81       14.90      5.13 o 
   2   1  30       70.03       70.25      9.52 o 
   3   1  30      178.06      224.53     14.07 o 
   4   1  30       26.19       18.88      7.42 o 
   5   1  30       32.03       33.69      8.06 o 
   6   1  30      129.40      156.74     13.60 o 
 -10   2  30      194.59      195.70     15.34 o 
  -9   2  30       73.45       86.82     12.58 o 
  -8   2  30       51.50       47.28      7.19 o 
  -7   2  30        2.85        1.05      5.20 o 
  -6   2  30        0.37        1.56      4.37 o 
  -5   2  30      329.66      314.78     11.50 o 
  -4   2  30       76.22       74.44      6.88 o 
  -3   2  30       59.31       51.92      6.52 o 
  -2   2  30      479.60      505.24     16.78 o 
  -1   2  30       33.78       39.84      5.89 o 
   0   2  30      192.69      200.38     10.45 o 
   1   2  30       41.26       40.81      7.16 o 
   2   2  30        0.01       -2.40      4.59 o 
   3   2  30      368.15      395.04     15.27 o 
   4   2  30      111.99      124.22     12.16 o 
   5   2  30        0.03        0.08      6.21 o 
 -10   3  30      147.68      145.42     13.73 o 
  -9   3  30       58.79       76.66     14.36 o 
  -8   3  30       78.83       76.20     10.21 o 
  -7   3  30      238.62      239.94     10.79 o 
  -6   3  30        1.53        7.46      4.45 o 
  -5   3  30        4.94       14.50      5.50 o 
  -4   3  30      686.80      687.72     21.41 o 
  -3   3  30        0.39        8.48      4.73 o 
  -2   3  30        8.59        8.22      4.73 o 
  -1   3  30      178.57      185.03     13.87 o 
   0   3  30       15.33       16.57      5.25 o 
   1   3  30        7.92       12.02      5.87 o 
   2   3  30      152.27      140.66     10.99 o 
   3   3  30        0.01        3.92      4.80 o 
   4   3  30       15.30       15.92      6.04 o 
   5   3  30      279.72      295.15     29.81 o 
  -9   4  30       16.74       17.05      6.67 o 
  -8   4  30       52.33       48.53      8.01 o 
  -7   4  30      234.74      238.92     13.10 o 
  -6   4  30      266.76      275.05     11.42 o 
  -5   4  30      157.33      141.77     10.46 o 
  -4   4  30       61.94       63.52      7.10 o 
  -3   4  30       92.59       95.71      8.26 o 
  -2   4  30       35.26       29.94      6.05 o 
  -1   4  30      171.95      167.94     10.43 o 
   0   4  30        1.00        3.67      4.55 o 
   1   4  30       87.18       91.85      8.15 o 
   2   4  30        1.27        7.07      4.75 o 
   3   4  30        9.44        4.93      5.21 o 
   4   4  30      104.24      121.35      9.42 o 
  -8   5  30        6.41        4.95      6.62 o 
  -7   5  30       98.12       77.03     10.37 o 
  -6   5  30       20.28       10.44      4.92 o 
  -5   5  30       42.38       43.77      7.29 o 
  -4   5  30       53.25       49.27      7.65 o 
  -3   5  30      240.16      239.82     16.36 o 
  -2   5  30       19.54       13.33      5.41 o 
  -1   5  30        8.58       13.60      5.40 o 
   0   5  30      114.40      135.62     10.81 o 
   1   5  30      216.55      233.07     12.41 o 
   2   5  30       12.70       14.70      5.21 o 
   3   5  30        3.02        8.06      5.07 o 
  -6   6  30       63.83       69.87     10.82 o 
  -5   6  30        3.16        2.04      4.90 o 
  -4   6  30       18.32       23.60      6.43 o 
  -3   6  30       48.81       55.47      7.26 o 
  -2   6  30       18.91       20.36      7.30 o 
  -1   6  30       12.39       14.92      5.78 o 
   0   6  30       38.38       32.14      6.75 o 
   1   6  30       92.58      102.60     13.31 o 
 -10   1  31       33.78       33.66      6.91 o 
  -9   1  31      403.21      444.70     37.08 o 
  -8   1  31       44.57       33.73      8.22 o 
  -7   1  31      132.43      129.45      9.68 o 
  -6   1  31      284.77      297.19     14.59 o 
  -5   1  31        0.02        3.66      4.77 o 
  -4   1  31       31.19       27.46      6.55 o 
  -3   1  31     1048.69     1090.10     26.26 o 
  -2   1  31        0.00        2.97      4.16 o 
  -1   1  31        4.80        8.35      7.37 o 
   0   1  31       61.80       79.56      7.46 o 
   1   1  31        3.61        1.02      4.58 o 
   2   1  31        0.49       -3.20      5.65 o 
   3   1  31       49.52       46.37      8.73 o 
   4   1  31       87.93       84.51     11.73 o 
   5   1  31      140.45      135.39     12.62 o 
 -10   2  31       44.09       34.93      7.30 o 
  -9   2  31        0.44       10.17      5.73 o 
  -8   2  31      215.36      253.66     13.46 o 
  -7   2  31        2.41       -5.87      6.84 o 
  -6   2  31       48.50       50.70      9.35 o 
  -5   2  31       13.34       12.87      4.73 o 
  -4   2  31       75.78       70.06      6.96 o 
  -3   2  31       26.76       24.23      5.50 o 
  -2   2  31       22.83       26.25      5.21 o 
  -1   2  31        1.83       -1.11      4.18 o 
   0   2  31      378.61      448.77     14.95 o 
   1   2  31       62.36       53.80      7.12 o 
   2   2  31        0.12       -1.31      5.25 o 
   3   2  31      268.10      312.46     15.20 o 
   4   2  31        0.19       -1.55      6.37 o 
   5   2  31       62.18       62.86     10.24 o 
  -9   3  31      187.72      202.75     22.03 o 
  -8   3  31       47.57       51.00     12.62 o 
  -7   3  31       38.12       38.51      7.12 o 
  -6   3  31      103.80       90.42      8.55 o 
  -5   3  31      244.98      275.33     14.08 o 
  -4   3  31      158.54      154.99      9.76 o 
  -3   3  31       30.42       22.56      5.41 o 
  -2   3  31      239.90      260.44     14.65 o 
  -1   3  31        0.18        7.67      4.70 o 
   0   3  31        3.08        8.99      5.07 o 
   1   3  31       78.36       74.46      8.38 o 
   2   3  31       89.70       89.80      8.20 o 
   3   3  31       95.94      120.98      9.93 o 
   4   3  31       26.33       21.21      8.72 o 
  -9   4  31       32.69       29.21      9.61 o 
  -8   4  31       20.41       22.01      9.87 o 
  -7   4  31       74.31       73.59      7.39 o 
  -6   4  31        3.51        5.00      5.33 o 
  -5   4  31       36.85       52.20      8.44 o 
  -4   4  31       99.50       95.78      8.40 o 
  -3   4  31       20.52       18.78      5.55 o 
  -2   4  31        0.18       -1.85      4.38 o 
  -1   4  31       60.91       65.96      7.25 o 
   0   4  31        8.31        7.79      5.27 o 
   1   4  31        3.34        5.60      5.23 o 
   2   4  31        0.01        5.18      4.98 o 
   3   4  31        1.19        1.00      5.05 o 
  -7   5  31       51.26       49.71      6.70 o 
  -6   5  31       20.80       26.08      5.70 o 
  -5   5  31       12.68       11.05      5.86 o 
  -4   5  31      200.44      180.42     12.13 o 
  -3   5  31       16.27       14.94      5.99 o 
  -2   5  31       25.50       17.46      5.41 o 
  -1   5  31       61.71       37.93      6.73 o 
   0   5  31        6.88        5.22      4.72 o 
   1   5  31      114.77      117.26      9.59 o 
   2   5  31        0.39        6.18      5.21 o 
  -5   6  31      221.05      216.31     15.83 o 
  -4   6  31        1.13        3.34      5.42 o 
  -3   6  31       12.86       12.42      5.64 o 
  -2   6  31        0.02        8.63      7.62 o 
  -1   6  31      371.95      408.82     15.15 o 
   0   6  31       54.17       42.70      8.42 o 
 -10   0  32      129.26      177.64     34.97 o 
  -9   0  32       69.02       60.19     17.86 o 
  -8   0  32      236.96      266.69     25.02 o 
  -7   0  32      171.00      181.83     16.16 o 
  -6   0  32        0.97       -1.08      6.92 o 
  -5   0  32      551.22      539.37     18.93 o 
  -4   0  32      475.03      503.70     18.04 o 
  -3   0  32      135.36      120.12     15.26 o 
  -2   0  32      331.63      369.78     18.95 o 
  -1   0  32     1053.73     1239.99     58.28 o 
   0   0  32       13.58       -8.71      8.71 o 
   1   0  32        0.76       -3.05     10.53 o 
   2   0  32       80.99       23.67     12.53 o 
   3   0  32       30.00       37.25     17.45 o 
   4   0  32        0.08        2.29     13.41 o 
 -10   1  32       22.42       45.09      8.69 o 
  -9   1  32        4.63       12.76      7.28 o 
  -8   1  32        1.34        6.32      6.63 o 
  -7   1  32       36.08       54.14     12.99 o 
  -6   1  32       90.35       88.78      9.18 o 
  -5   1  32        7.94        2.39      7.48 o 
  -4   1  32      110.65      111.72     10.15 o 
  -3   1  32        2.16       16.18      5.89 o 
  -2   1  32       43.41       33.92      5.81 o 
  -1   1  32       88.68       80.45      7.78 o 
   0   1  32        8.53       10.68      4.87 o 
   1   1  32        2.55        1.13      5.28 o 
   2   1  32      116.65      103.33     10.97 o 
   3   1  32       40.91       41.13      8.47 o 
   4   1  32       21.19       15.81      7.42 o 
  -9   2  32      225.66      248.69     13.22 o 
  -8   2  32      264.12      294.71     19.92 o 
  -7   2  32      169.62      157.22     39.21 o 
  -6   2  32      104.92      100.26     10.95 o 
  -5   2  32        4.32       -0.39      4.35 o 
  -4   2  32      407.80      420.17     13.01 o 
  -3   2  32      155.15      155.23     10.06 o 
  -2   2  32       17.43       19.01      5.51 o 
  -1   2  32      208.68      213.54     11.03 o 
   0   2  32       49.27       52.67      8.68 o 
   1   2  32      145.40      176.00     11.12 o 
   2   2  32       33.37       18.94      6.06 o 
   3   2  32      177.42      223.40     18.03 o 
   4   2  32        1.68       -1.25      6.84 o 
  -9   3  32        4.56        9.52      6.04 o 
  -8   3  32       80.26       81.62      9.85 o 
  -7   3  32       25.48       30.29      6.22 o 
  -6   3  32        4.36        8.72      5.39 o 
  -5   3  32      144.45      132.22     10.21 o 
  -4   3  32       65.45       79.57     11.63 o 
  -3   3  32      124.14      129.29     12.34 o 
  -2   3  32       66.75       64.62      7.17 o 
  -1   3  32       55.16       60.34      7.01 o 
   0   3  32      103.82      112.89     12.82 o 
   1   3  32      118.74      111.93     12.69 o 
   2   3  32       24.40       29.02      6.28 o 
   3   3  32       15.24        1.61      5.40 o 
  -8   4  32       32.32       40.57      9.66 o 
  -7   4  32      126.44      147.03     14.90 o 
  -6   4  32        3.00        2.47      5.33 o 
  -5   4  32       48.81       32.30      6.76 o 
  -4   4  32       74.92       80.61      7.90 o 
  -3   4  32       36.15       27.85      6.28 o 
  -2   4  32      229.00      247.42     12.56 o 
  -1   4  32        0.19        7.71      5.69 o 
   0   4  32       55.64       53.11      7.20 o 
   1   4  32      307.83      343.50     13.97 o 
   2   4  32        1.86       -1.10      4.63 o 
   3   4  32        0.04        0.06      4.98 o 
  -7   5  32       40.53       42.14      6.42 o 
  -6   5  32       73.74       60.53      9.32 o 
  -5   5  32        0.65       -2.93      5.26 o 
  -4   5  32        0.20       -0.17      5.64 o 
  -3   5  32       51.84       57.67      7.50 o 
  -2   5  32       13.48       22.20      6.42 o 
  -1   5  32        6.55       16.08      5.79 o 
   0   5  32       10.04        4.03      5.04 o 
   1   5  32       46.94       43.02      7.09 o 
  -4   6  32       13.72       15.26      6.24 o 
  -3   6  32        5.35       10.79      5.18 o 
  -2   6  32        3.82       16.39      5.33 o 
  -9   1  33      277.07      297.96     28.71 o 
  -8   1  33        6.89       17.55      7.50 o 
  -7   1  33        1.22        5.38      6.36 o 
  -6   1  33      403.06      427.19     18.09 o 
  -5   1  33      137.37      143.83     11.15 o 
  -4   1  33       59.93       73.39      8.77 o 
  -3   1  33       83.55       75.59      8.75 o 
  -2   1  33      138.68      115.97     11.74 o 
  -1   1  33        5.84       16.06      5.44 o 
   0   1  33      232.26      264.03     11.77 o 
   1   1  33       55.39       43.12      9.37 o 
   2   1  33        0.05       -1.24      6.09 o 
   3   1  33        7.91       11.66      6.88 o 
   4   1  33       53.48       64.80     11.01 o 
  -9   2  33       56.44       62.93     11.58 o 
  -8   2  33       28.09       39.34     10.49 o 
  -7   2  33        4.08        7.67      7.72 o 
  -6   2  33      330.37      364.49     20.53 o 
  -5   2  33        0.74        5.03     12.72 o 
  -4   2  33       12.67       10.95      6.20 o 
  -3   2  33        1.19        3.27      4.61 o 
  -2   2  33       64.95       74.87      7.49 o 
  -1   2  33       38.83       28.99      5.67 o 
   0   2  33        1.84       -2.04      4.64 o 
   1   2  33      462.17      501.84     21.91 o 
   2   2  33       12.74        1.13      6.53 o 
   3   2  33       75.48       72.12     11.49 o 
  -8   3  33      418.97      462.81     23.26 o 
  -7   3  33        3.84        8.46      8.15 o 
  -6   3  33        2.38        5.52      5.28 o 
  -5   3  33      490.17      537.55     16.77 o 
  -4   3  33        5.98       12.93      5.12 o 
  -3   3  33      188.90      175.54     10.76 o 
  -2   3  33      398.87      428.92     14.34 o 
  -1   3  33       20.06       18.22      5.74 o 
   0   3  33       89.05       99.18      9.30 o 
   1   3  33      298.36      334.96     13.82 o 
   2   3  33      101.19      108.81      9.77 o 
   3   3  33        2.12        4.10      5.43 o 
  -7   4  33        0.03        8.05      5.53 o 
  -6   4  33        0.20       -1.28      5.72 o 
  -5   4  33       14.44       15.88      6.29 o 
  -4   4  33        0.04       -2.30      4.75 o 
  -3   4  33        4.52       -0.26      5.10 o 
  -2   4  33       47.99       52.96      7.04 o 
  -1   4  33       72.39       58.78      7.33 o 
   0   4  33      120.57      151.67     10.84 o 
   1   4  33        1.00        2.96      5.22 o 
   2   4  33       61.45       78.22      8.23 o 
  -5   5  33      402.41      428.45     16.97 o 
  -4   5  33        0.11        1.36      5.61 o 
  -3   5  33        3.00        2.15      5.12 o 
  -2   5  33      141.06      144.25     10.50 o 
  -1   5  33       29.88       15.44      5.73 o 
   0   5  33        1.09        0.05      4.88 o 
  -9   0  34      410.90      453.20     22.15 o 
  -8   0  34      115.62      121.39     13.86 o 
  -7   0  34      293.07      347.18     20.16 o 
  -6   0  34      176.78      163.00     26.01 o 
  -5   0  34       19.00       16.38     19.85 o 
  -4   0  34      103.50      116.05     15.94 o 
  -3   0  34      132.01      145.27     25.34 o 
  -2   0  34      522.84      565.22     41.98 o 
  -1   0  34      367.16      484.99     37.99 o 
   0   0  34       59.19       35.18     15.73 o 
   1   0  34       59.60       66.48     18.85 o 
   2   0  34      200.19      176.77     28.88 o 
   3   0  34        0.42        0.24     12.84 o 
  -8   1  34      176.20      174.22     16.49 o 
  -7   1  34        0.61        6.46      8.61 o 
  -6   1  34       25.54       38.20      9.84 o 
  -5   1  34       24.26       30.12      7.18 o 
  -4   1  34      114.79      126.39     11.32 o 
  -3   1  34        1.42       -0.37      6.62 o 
  -2   1  34        0.94       -1.32      7.35 o 
  -1   1  34        0.02        3.46      6.33 o 
   0   1  34       41.13       58.65     13.64 o 
   1   1  34        1.20       11.92      5.98 o 
   2   1  34        3.83       -1.44      6.17 o 
   3   1  34        0.06       -7.65      7.65 o 
  -8   2  34       71.08       75.94     12.78 o 
  -7   2  34       87.69       97.21     13.59 o 
  -6   2  34       11.85       16.15      6.85 o 
  -5   2  34        9.32        0.00      6.75 o 
  -4   2  34       25.24       17.64      5.36 o 
  -3   2  34       87.36       85.55      8.49 o 
  -2   2  34        0.61        9.22      4.97 o 
  -1   2  34      171.63      191.67     12.64 o 
   0   2  34       78.92       79.91      8.13 o 
   1   2  34       10.32        9.81      6.34 o 
   2   2  34       35.75       32.17      7.78 o 
  -7   3  34       33.46       51.63     11.16 o 
  -6   3  34       36.22       35.42      6.82 o 
  -5   3  34        0.29        3.48      5.20 o 
  -4   3  34       24.79       30.41      6.06 o 
  -3   3  34       30.05       27.62     10.03 o 
  -2   3  34      165.87      167.57     10.57 o 
  -1   3  34      153.47      201.50     13.78 o 
   0   3  34       28.68       30.25      6.42 o 
   1   3  34        2.09        8.48      4.89 o 
   2   3  34       12.12       -1.28      5.49 o 
  -6   4  34      219.56      225.09     13.49 o 
  -5   4  34       82.70       91.80      9.30 o 
  -4   4  34        2.83        3.96      5.60 o 
  -3   4  34      119.62      128.76     12.11 o 
  -2   4  34      375.06      401.68     18.60 o 
  -1   4  34       32.19       32.59      6.64 o 
   0   4  34        5.78        9.30      5.55 o 
  -8   1  35        7.29       11.89      8.46 o 
  -7   1  35      526.96      600.93     25.69 o 
  -6   1  35        0.78        5.06      6.54 o 
  -5   1  35       71.88       78.84     10.82 o 
  -4   1  35       84.86       76.82      9.29 o 
  -3   1  35       64.47       76.94     10.62 o 
  -2   1  35      109.89      119.36     11.84 o 
  -1   1  35      143.76      143.66     24.75 o 
   0   1  35       17.85       11.85     11.22 o 
   1   1  35      215.13      236.05     33.53 o 
   2   1  35        2.00       -0.48      7.72 o 
  -7   2  35       29.37       24.35      9.83 o 
  -6   2  35       54.34       57.07     10.82 o 
  -5   2  35       29.06       15.03      7.93 o 
  -4   2  35       14.86        8.12      6.32 o 
  -3   2  35      147.85      139.09      9.58 o 
  -2   2  35       14.89       19.36      5.66 o 
  -1   2  35       67.54       61.69      7.68 o 
   0   2  35      137.39      157.31     10.75 o 
   1   2  35        0.58        6.75      6.07 o 
  -6   3  35       22.95       21.84      8.01 o 
  -5   3  35       15.99       13.94      6.21 o 
  -4   3  35       92.87      101.72      8.61 o 
  -3   3  35       19.65       21.57      6.11 o 
  -2   3  35       23.14       28.56      6.54 o 
  -1   3  35        0.12        1.15      4.84 o 
   0   3  35       60.52       60.87      8.15 o 
  -4   4  35        9.78       12.93      6.06 o 
  -3   4  35       29.77       22.88      6.33 o 
  -2   4  35        8.69       15.79      6.08 o 
  -1   4  35        9.34        7.73      5.00 o 
  -7   0  36       44.27       56.88     19.83 o 
  -5   0  36      313.72      412.39     34.38 o 
  -4   0  36      359.95      410.83     37.10 o 
  -3   0  36       34.78       50.18     18.06 o 
  -2   0  36      216.93      204.44     31.12 o 
  -1   0  36       50.87       53.17     18.75 o 
   0   0  36      122.86       91.54     20.78 o 
   1   0  36      137.92      156.14     27.93 o 
  -7   1  36        5.69        4.93      7.96 o 
  -6   1  36       26.23       36.52     12.06 o 
  -5   1  36       12.28       17.21      6.67 o 
  -4   1  36       18.32       12.23     10.18 o 
  -3   1  36       15.27       24.19     17.11 o 
  -2   1  36       27.17       16.44     10.92 o 
  -1   1  36       20.97       31.17     11.39 o 
   0   1  36        1.54       -6.49      6.49 o 
   1   1  36       15.30        4.15     12.39 o 
  -6   2  36      209.62      236.28     16.66 o 
  -5   2  36       29.61       30.65      8.75 o 
  -4   2  36        1.71        7.77      6.15 o 
  -3   2  36       52.82       54.90      9.02 o 
  -2   2  36       41.10       44.55      9.40 o 
  -1   2  36        0.12       -5.03      5.25 o 
   0   2  36       23.61       42.40      8.39 o 
  -5   3  36       22.85       29.22     12.22 o 
  -4   3  36       87.79      102.72      8.79 o 
  -3   3  36      132.64      139.41     10.32 o 
  -2   3  36        4.33        6.52      5.42 o 
  -1   3  36       20.98       13.95      5.34 o 
  -5   1  37       46.12       48.96      9.39 o 
  -4   1  37       16.25        1.85     10.71 o 
  -3   1  37      104.25      106.48     34.21 o 
  -2   1  37        0.55       -9.08      9.08 o 
  -1   1  37       10.54       16.34     10.81 o 
  -4   2  37      127.90      125.90     11.51 o 
  -3   2  37      131.68      151.76     14.00 o 
  -2   2  37        4.68       10.59      7.90 o 
                                                 
